# Supplementary material for: Inferring locomotor behaviours in Miocene New World monkeys using finite element analysis, geometric morphometrics and machine-learning classification techniques applied to talar morphology
Source: J R Soc Interface. 2018 Sep 26;15(146):20180520. doi: 10.1098/rsif.2018.0520 (PMC6170775; doi:10.1098/rsif.2018.0520)
Supplement: Phylogeny [file rsif20180520supp1.nex]

#NEXUS
begin trees;
	tree tree_1 = [&R] ((((Pithecia_pithecia:1.0,Pithecia_monachus:1.0):1.0,(Cacajao_calvus:1.0,Chiropotes_satanas:1.0):1.0):3.0,(Callicebus_personatus:4.0,(Callicebus_torquatus:3.0,(Callicebus_donacophilus:2.0,(Callicebus_cupreus:1.0,Callicebus_moloch:1.0):1.0):1.0):1.0):1.0):6.0,(((Alouatta_caraya:1.0,Alouatta_seniculus:1.0):4.0,(((Ateles_belzebuth:2.0,(Ateles_geoffroyi:1.0,Ateles_fusciceps:1.0):1.0):1.0,Ateles_marginatus:3.0):1.0,Lagothrix_lagotricha:4.0):1.0):5.0,(((Saimiri_sciureus:1.0,Saimiri_boliviensis:1.0):2.0,((Cebus_albifrons:1.0,Cebus_olivaceus:1.0):1.0,(Cebus_apella:1.0,Cebus_nigritus:1.0):1.0):1.0):6.0,((Aotus_nancymaae:3.0,(Aotus_trivirgatus:2.0,(Aotus_infulatus:1.0,Aotus_azarae:1.0):1.0):1.0):5.0,((((Saguinus_oedipus:1.0,Saguinus_midas:1.0):1.0,Saguinus_mystax:2.0):1.0,(Saguinus_fuscicollis:1.0,Saguinus_leucopus:1.0):2.0):4.0,(Leontopithecus_rosalia:6.0,(Callimico_goeldii:5.0,(((Callithrix_jacchus:1.0,Callithrix_penicillata:1.0):1.0,Callithrix_geoffroyi:2.0):2.0,(Cebuella_pygmaea:3.0,(Mico_melanurus:2.0,(Mico_argentatus:1.0,Mico_humeralifer:1.0):1.0):1.0):1.0):1.0):1.0):1.0):1.0):1.0):1.0):1.0);
end;
