# Supplementary material for: Inferring locomotor behaviours in Miocene New World monkeys using finite element analysis, geometric morphometrics and machine-learning classification techniques applied to talar morphology
Source: J R Soc Interface. 2018 Sep 26;15(146):20180520. doi: 10.1098/rsif.2018.0520 (PMC6170775; doi:10.1098/rsif.2018.0520)
Supplement: Convergence procedure applied as part of the Intervals’ method [file rsif20180520supp5.xlsx]

## Sheet: SUMMARY REGRESSIONS
Table S5. Convergence results for the stress interval data using the method described in [46]. Convergence was easily obatined by using just 10 intervals. The following sheets provide the obtained values for the interval variables when defining 5, 10, 25 ,50, 100 intervals.
	R2 for PC1	R2 for PC2
PCA 5 vs. PCA 10	0.997446	0.603
PCA 10 vs. PCA 25	0.998393	0.996538
PCA 25 vs. PCA 50	0.999789	0.999583
PCA 50 vs. PCA 75	0.99998	0.99998
PCA 75 vs. PCA 100	0.999995	0.999977

## Sheet: interval N = 5
Specimen	Locomotion	INT1	INT2	INT3	INT4	INT5
Alouatta_caraya	clamber	49.196	26.023	10.72	4.9355	9.125
Alouatta_seniculus	clamber	19.655	27.747	17.614	11.934	23.051
Aotus_azarae	quadruped	59.571	25.668	5.979	3.1073	5.675
Aotus_infulatus	quadruped	40.723	31.839	12.074	5.3418	10.022
Aotus_nancymaae	quadruped	80.836	10.425	4.499	1.6697	2.5704
Aotus_trivirgatus	quadruped	32.534	31.857	17.287	6.1996	12.123
Ateles_belzebuth	clamber	41.411	32.859	12.111	4.1133	9.5055
Ateles_fusciceps	clamber	31.992	34.976	17.106	5.2729	10.653
Ateles_geoffroyi	clamber	24.434	33.394	21.083	9.2075	11.881
Ateles_marginatus	clamber	32.264	32.18	14.05	8.0064	13.501
Cacajao_calvus	quadruped	55.796	24.49	8.7131	3.4362	7.5652
Callicebus_cupreus	quadruped	47.638	31.352	10.311	4.3031	6.3956
Callicebus_donacophilus	quadruped	80.543	10.429	4.6395	1.817	2.5713
Callicebus_moloch	quadruped	74.572	15.845	4.6374	1.691	3.2549
Callicebus_personatus	quadruped	74.307	13.725	4.7624	2.7617	4.4447
Callicebus_torquatus	quadruped	71.329	17.964	4.354	2.3698	3.9831
Callimico_goeldii	leaper	77.285	13.486	4.1546	2.0716	3.0024
Mico_argentatus	leaper	77.285	13.486	4.1546	2.0716	3.0024
Callithrix_geoffroyi	leaper	75.188	14.351	4.0003	2.2654	4.1955
Callithrix_jacchus	leaper	69.256	18.844	4.5356	2.4744	4.8901
Callithrix_penicillata	leaper	68.712	20.521	5.5888	1.8931	3.2851
Mico_humeralifer	leaper	69.694	19.401	4.9375	2.0816	3.8861
Cebuella_pygmaea	leaper	73.026	16.98	4.3406	2.1019	3.5511
Cebus_albifrons	quadruped	65.466	18.087	5.8337	3.1045	7.5088
Cebus_apella	quadruped	51.559	27.5	9.4906	4.0617	7.3884
Cebus_nigritus	quadruped	50.058	28.592	9.3776	4.2232	7.7493
Cebus_olivaceus	quadruped	63.813	19.973	7.2285	3.2842	5.701
Chiropotes_satanas	quadruped	52.228	24.182	10.037	4.7723	8.7804
Lagothrix_lagotricha	clamber	28.284	34.248	18.701	7.0123	11.755
Leontopithecus_rosalia	leaper	66.988	20.644	4.4366	2.387	5.5449
Mico_melanurus	leaper	75.857	13.647	4.0833	2.2937	4.1197
Pithecia_monachus	quadruped	62.101	22.079	5.3048	2.6724	7.8422
Pithecia_pithecia	quadruped	48.775	28.339	8.7503	3.6351	10.501
Saguinus_fuscicollis	leaper	62.561	21.974	6.6548	2.8488	5.961
Saguinus_leucopus	leaper	53.511	29.143	7.1174	3.2865	6.9424
Saguinus_midas	leaper	78.96	11.045	3.7691	2.1131	4.1131
Saguinus_mystax	leaper	39.067	36.454	12.354	3.8323	8.2928
Saguinus_oedipus	leaper	77.903	13.332	4.0224	1.6073	3.135
Saimiri_boliviensis	quadruped	42.395	34.574	10.879	4.1227	8.0294
Saimiri_sciureus	quadruped	68.746	18.56	5.1893	2.7985	4.706
Aotus_dindensis	fossil	55.054	23.092	10.043	4.347	7.4641
Carlocebus_carmenensis	fossil	49.53	27.878	10.046	3.9184	8.6274
Cebupithecia_sarmientoi	fossil	40.735	35.871	10.644	3.7823	8.9675
Dolichocebus_gaimanensis	fossil	63.78	20.851	6.5908	3.3234	5.4543
Madre_de_Dios	fossil	59.519	25.528	6.6926	3.0987	5.162
Neosaimiri_fieldsi	fossil	66.588	19.238	5.8564	3.3498	4.9675
Paralouatta_marianae	fossil	36.872	32.476	14.077	5.6103	10.964
Proteropithecia_neuquenensis	fossil	43.712	35.61	9.0326	3.8284	7.8171
Río_Cisnes	fossil	42.083	33.322	13.008	5.1223	6.4647
Soriacebus_ameghinorum	fossil	57.999	24.813	7.3511	3.2823	6.5545

## Sheet: interval N = 10
Specimen	Locomotion	INT1	INT2	INT3	INT4	INT5	INT6	INT7	INT8	INT9	INT10
Alouatta_caraya	clamber	17.453	26.659	17.053	10.264	6.8835	4.8065	3.5659	2.3469	1.8426	9.125
Alouatta_seniculus	clamber	8.7012	8.275	12.954	11.852	10.463	7.7124	6.6871	5.864	4.4408	23.051
Aotus_azarae	quadruped	23.509	29.704	19.581	9.664	4.6774	2.639	1.8514	1.4804	1.2188	5.675
Aotus_infulatus	quadruped	12.841	22.941	17.955	13.885	8.8362	5.3228	3.6822	2.618	1.8961	10.022
Aotus_nancymaae	quadruped	57.415	20.561	7.8842	3.9475	2.7231	2.0771	1.4255	0.83782	0.55875	2.5704
Aotus_trivirgatus	quadruped	11.081	16.883	17.338	13.917	9.9804	8.2548	5.297	3.0936	2.0325	12.123
Ateles_belzebuth	clamber	15.264	20.291	20.359	13.665	8.5056	5.6368	3.3199	2.0153	1.4379	9.5055
Ateles_fusciceps	clamber	10.656	16.036	19.663	14.388	11.448	8.0076	4.7886	2.6012	1.7592	10.653
Ateles_geoffroyi	clamber	6.0776	14.717	14.701	15.85	12.236	9.939	6.8652	4.5113	3.222	11.881
Ateles_marginatus	clamber	11.333	16.152	18.466	13.782	8.6697	6.2758	4.9837	4.1047	2.7321	13.501
Cacajao_calvus	quadruped	22.106	28.936	15.507	10.133	6.4975	3.8046	2.547	1.6713	1.2325	7.5652
Callicebus_cupreus	quadruped	18.795	23.609	19.222	13.033	7.6563	4.574	3.0646	2.1729	1.4768	6.3956
Callicebus_donacophilus	quadruped	55.355	22.598	7.538	3.9941	2.7719	2.1188	1.5392	0.90342	0.60947	2.5713
Callicebus_moloch	quadruped	41.23	29.443	12.163	5.7861	3.2252	2.1913	1.2804	0.83388	0.59281	3.2549
Callicebus_personatus	quadruped	36.819	33.078	11.673	4.819	3.0027	2.1468	1.6245	1.3119	1.0805	4.4447
Callicebus_torquatus	quadruped	28.913	36.522	16.349	5.8709	2.9066	1.947	1.4785	1.1607	0.86965	3.9831
Callimico_goeldii	leaper	52.058	21.523	10.351	5.2489	2.8359	1.8328	1.3777	1.0873	0.68234	3.0024
Mico_argentatus	leaper	52.058	21.523	10.351	5.2489	2.8359	1.8328	1.3777	1.0873	0.68234	3.0024
Callithrix_geoffroyi	leaper	31.882	38.06	13.605	4.6046	2.5207	1.795	1.3729	1.0733	0.89064	4.1955
Callithrix_jacchus	leaper	28.648	34.923	15.913	6.8269	3.1304	2.0294	1.4989	1.194	0.94671	4.8901
Callithrix_penicillata	leaper	44.35	20.531	13.388	8.2821	4.5557	2.4582	1.5547	0.95088	0.64486	3.2851
Mico_humeralifer	leaper	35.529	29.404	14.774	7.3268	3.5964	2.1799	1.5934	1.0152	0.69574	3.8861
Cebuella_pygmaea	leaper	36.869	31.24	14.184	5.9464	3.0659	1.9457	1.4234	1.072	0.70214	3.5511
Cebus_albifrons	quadruped	38.319	23.661	11.921	7.211	4.2655	2.5622	1.8538	1.4656	1.2312	7.5088
Cebus_apella	quadruped	20.267	26.394	17.798	10.913	6.682	4.3294	2.7471	1.9652	1.5158	7.3884
Cebus_nigritus	quadruped	19.436	24.801	19.943	10.931	6.4567	4.2843	2.7838	2.0615	1.5534	7.7493
Cebus_olivaceus	quadruped	30.428	28.871	13.924	7.6655	5.2816	3.2182	2.0783	1.567	1.2659	5.701
Chiropotes_satanas	quadruped	21.038	27.165	14.164	10.398	6.6154	4.5928	3.1499	2.274	1.8227	8.7804
Lagothrix_lagotricha	clamber	10.979	13.223	16.409	14.75	12.993	8.6354	5.4065	3.4968	2.3525	11.755
Leontopithecus_rosalia	leaper	26.462	34.511	17.99	6.9228	3.0787	1.9663	1.4562	1.1243	0.94304	5.5449
Mico_melanurus	leaper	50.64	21.668	11.052	4.6838	2.659	1.8267	1.3626	1.0913	0.89591	4.1197
Pithecia_monachus	quadruped	20.86	35.326	17.569	8.2751	3.7891	2.3835	1.6561	1.2591	1.0388	7.8422
Pithecia_pithecia	quadruped	11.347	31.394	19.855	10.736	6.5937	3.9782	2.4818	1.7383	1.3739	10.501
Saguinus_fuscicollis	leaper	24.288	33.578	15.21	8.6125	4.98	3.0615	1.8896	1.3602	1.0591	5.961
Saguinus_leucopus	leaper	18.651	29.214	19.884	11.576	5.751	3.0661	2.103	1.596	1.2164	6.9424
Saguinus_midas	leaper	54.249	21.304	9.1291	3.9858	2.4485	1.6834	1.2533	1.0253	0.80857	4.1131
Saguinus_mystax	leaper	10.367	22.918	20.437	16.33	9.9264	5.5788	2.93	1.8665	1.3538	8.2928
Saguinus_oedipus	leaper	41.014	32.907	11.446	4.4362	2.6126	1.8332	1.2744	0.79157	0.55022	3.135
Saimiri_boliviensis	quadruped	15.59	21.493	20.216	14.42	8.9707	4.8682	2.9225	1.9824	1.5078	8.0294
Saimiri_sciureus	quadruped	29.597	34.013	15.25	6.5233	3.4448	2.3407	1.7184	1.3357	1.0705	4.706
Aotus_dindensis	fossil	18.022	31.842	16.457	8.7619	5.787	4.7776	3.2069	2.0799	1.6016	7.4641
Carlocebus_carmenensis	fossil	12.51	30.984	19.304	10.947	6.9476	4.6428	2.6899	1.8926	1.4539	8.6274
Cebupithecia_sarmientoi	fossil	12.856	22.536	20.446	15.646	8.9493	4.704	2.6834	1.8159	1.3964	8.9675
Dolichocebus_gaimanensis	fossil	24.687	33.586	16.644	7.4268	4.2126	3.0214	2.1169	1.6539	1.1967	5.4543
Madre_de_Dios	fossil	23.608	29.738	19.589	9.1776	5.1544	2.9131	2.0175	1.5659	1.0743	5.162
Neosaimiri_fieldsi	fossil	34.539	27.986	12.817	7.786	4.5107	2.5476	1.9097	1.5679	1.3678	4.9675
Paralouatta_marianae	fossil	11.871	19.831	19.485	13.203	9.1465	6.7817	3.9255	2.7729	2.0194	10.964
Proteropithecia_neuquenensis	fossil	13.815	24.16	22.366	14.462	7.5892	3.9691	2.534	1.8288	1.4592	7.8171
Río_Cisnes	fossil	13.768	23.213	19.46	14.007	9.0025	5.8316	3.9824	2.5646	1.7065	6.4647
Soriacebus_ameghinorum	fossil	22.921	29.913	17.154	9.3136	5.9972	3.204	2.1112	1.5619	1.2686	6.5545

## Sheet: interval N = 25
Specimen	Locomotion	INT1	INT2	INT3	INT4	INT5	INT6	INT7	INT8	INT9	INT10	INT11	INT12	INT13	INT14	INT15	INT16	INT17	INT18	INT19	INT20	INT21	INT22	INT23	INT24	INT25
Alouatta_caraya	clamber	5.6219	5.9698	9.6028	10.529	9.5185	7.9539	6.4516	5.518	4.4393	3.5873	3.2927	2.7343	2.3612	2.0958	1.8255	1.6175	1.4823	1.3377	1.0722	0.92142	0.84277	0.7554	0.69897	0.64474	9.125
Alouatta_seniculus	clamber	3.1268	3.3525	3.2217	2.9005	3.1846	3.8691	4.764	5.5111	4.6734	4.3221	4.3102	4.1659	3.7143	3.2437	2.9051	2.6925	2.5294	2.5288	2.4336	2.3061	2.1394	1.8448	1.6662	1.5435	23.051
Aotus_azarae	quadruped	4.3936	10.52	12.682	12.035	10.325	9.6139	7.5891	5.6343	4.2524	3.5147	2.7354	1.9422	1.4577	1.2167	1.0009	0.86042	0.77661	0.66667	0.62541	0.55816	0.54171	0.49417	0.45595	0.43192	5.675
Aotus_infulatus	quadruped	3.0004	4.5077	8.3239	9.5195	7.8919	7.4797	6.7612	6.2529	5.9516	5.0193	4.2581	3.5956	2.9845	2.4809	2.026	1.7284	1.5046	1.3499	1.2171	1.0374	0.90787	0.79651	0.72927	0.65366	10.022
Aotus_nancymaae	quadruped	21.28	27.421	12.091	8.5317	6.7678	4.7445	2.8675	2.1566	1.7049	1.399	1.2288	1.0684	0.97616	0.86369	0.77623	0.73056	0.65921	0.49319	0.40455	0.33426	0.28093	0.2417	0.20766	0.20063	2.5704
Aotus_trivirgatus	quadruped	3.6698	4.3776	4.6041	6.1625	6.751	6.969	6.592	6.1765	6.0749	4.9822	4.2181	3.813	3.6264	3.4237	3.1777	2.8357	2.3401	1.8833	1.5459	1.2682	1.0495	0.87931	0.7743	0.68233	12.123
Ateles_belzebuth	clamber	4.7244	5.9212	6.8782	7.0784	8.0192	8.7899	7.7274	6.7758	5.8489	5.0293	4.0582	3.4191	2.9478	2.5089	2.0885	1.9062	1.5037	1.1561	0.96094	0.79629	0.7062	0.61865	0.54079	0.49048	9.5055
Ateles_fusciceps	clamber	3.6291	4.4054	4.0907	5.3022	6.667	7.8975	7.5468	6.8151	5.9818	5.1967	4.7799	4.6554	4.0255	3.5042	3.0255	2.675	2.1792	1.6969	1.3133	1.059	0.88375	0.77569	0.65245	0.58874	10.653
Ateles_geoffroyi	clamber	1.1147	2.4255	4.0634	5.3408	5.9374	5.5516	5.4863	5.5756	5.9725	6.0967	5.4988	4.7644	4.3742	4.1587	3.8606	3.299	2.8347	2.5562	2.1486	1.8492	1.5134	1.4163	1.2781	1.0018	11.881
Ateles_marginatus	clamber	3.6519	4.5462	4.7564	5.7613	6.4191	7.1287	7.184	6.5033	5.9502	5.0332	4.0748	3.434	3.0541	2.6929	2.3353	2.1534	1.9593	1.8547	1.736	1.6431	1.4555	1.2341	1.0302	0.90738	13.501
Cacajao_calvus	quadruped	5.2097	8.8351	12.308	12.51	9.5273	7.4059	5.7635	4.9895	4.2429	3.7819	3.0541	2.658	2.2582	1.7606	1.4427	1.2371	1.0607	0.95387	0.77516	0.66063	0.58675	0.5183	0.48099	0.41437	7.5652
Callicebus_cupreus	quadruped	6.1918	6.7582	8.9282	8.9173	8.7571	8.0855	7.4705	6.5185	5.7596	4.7465	3.6861	3.171	2.5566	2.1519	1.7306	1.4607	1.3004	1.1108	0.9566	0.86525	0.76916	0.65201	0.58972	0.47031	6.3956
Callicebus_donacophilus	quadruped	19.248	25.523	14.62	9.7284	7.1879	4.2357	2.8389	2.1094	1.7127	1.4135	1.2609	1.0934	0.98058	0.88164	0.80307	0.73908	0.68971	0.54542	0.44475	0.36067	0.30597	0.27846	0.22577	0.20136	2.5713
Callicebus_moloch	quadruped	6.9822	21.774	17.737	12.527	9.2853	6.2667	4.6013	3.662	2.6891	2.0064	1.5805	1.3054	1.0917	0.96334	0.84012	0.72616	0.55338	0.46275	0.38003	0.34413	0.28484	0.25709	0.23512	0.18975	3.2549
Callicebus_personatus	quadruped	5.8209	17.183	19.675	14.864	9.7934	6.9712	4.4094	2.854	2.1625	1.7043	1.4099	1.1846	1.0521	0.90078	0.81381	0.74051	0.66696	0.5882	0.55009	0.516	0.46756	0.44163	0.3979	0.38851	4.4447
Callicebus_torquatus	quadruped	5.9495	12.126	16.531	15.068	12.173	9.4811	6.1371	4.3176	2.8837	1.9571	1.4844	1.1843	0.9712	0.83145	0.74162	0.67073	0.6146	0.52441	0.50562	0.45107	0.4241	0.36735	0.33721	0.28447	3.9831
Callimico_goeldii	leaper	15.574	26.771	13.356	8.7908	7.0409	5.7523	3.8676	2.7798	2.2931	1.8959	1.4954	1.1544	0.95942	0.8007	0.69313	0.62554	0.55922	0.51656	0.45896	0.43576	0.39467	0.29616	0.25617	0.22983	3.0024
Mico_argentatus	leaper	15.574	26.771	13.356	8.7908	7.0409	5.7523	3.8676	2.7798	2.2931	1.8959	1.4954	1.1544	0.95942	0.8007	0.69313	0.62554	0.55922	0.51656	0.45896	0.43576	0.39467	0.29616	0.25617	0.22983	3.0024
Callithrix_geoffroyi	leaper	6.2919	13.42	18.321	15.77	12.854	8.5311	5.1711	3.1885	2.1479	1.6057	1.2274	1.0105	0.87046	0.75164	0.69339	0.61337	0.54515	0.52623	0.45574	0.41192	0.39055	0.34419	0.34593	0.31711	4.1955
Callithrix_jacchus	leaper	5.0396	11.932	17.099	14.146	11.886	9.1524	5.9577	4.2701	3.1612	2.4536	1.7277	1.2738	1.0382	0.86054	0.79171	0.6799	0.59644	0.56879	0.49045	0.48411	0.42699	0.38932	0.34749	0.33601	4.8901
Callithrix_penicillata	leaper	9.5187	24.783	13.612	8.599	6.4475	5.7526	5.2906	4.2655	3.4769	3.1002	2.43	1.9574	1.4646	1.1596	0.91138	0.7959	0.68132	0.57601	0.44105	0.40427	0.31641	0.27398	0.24213	0.21523	3.2851
Mico_humeralifer	leaper	6.9042	15.686	17.981	12.088	9.5465	7.4884	5.7955	4.2168	3.3188	2.6133	1.9702	1.4859	1.1912	0.9735	0.81826	0.73185	0.63751	0.58524	0.53205	0.40773	0.34217	0.30785	0.2705	0.22126	3.8861
Cebuella_pygmaea	leaper	6.881	16.366	18.986	12.903	10.198	7.6918	5.4957	3.7711	2.8204	2.064	1.5657	1.2629	0.99669	0.83952	0.73322	0.67558	0.5711	0.52449	0.48675	0.44313	0.36199	0.29312	0.28421	0.23276	3.5511
Cebus_albifrons	quadruped	6.1575	18.403	18.943	10.098	6.5266	5.3386	4.6399	3.7953	3.2552	2.5398	2.0922	1.7641	1.432	1.1268	0.96517	0.86359	0.76022	0.68592	0.5959	0.58881	0.52582	0.48015	0.47172	0.44207	7.5088
Cebus_apella	quadruped	3.843	9.0774	11.196	11.061	8.8978	7.4836	6.9895	5.9106	4.8765	3.8146	3.2169	2.6922	2.2873	2.0191	1.6315	1.3863	1.1673	0.99909	0.86479	0.77841	0.68007	0.62653	0.57711	0.53476	7.3884
Cebus_nigritus	quadruped	4.5698	8.0857	9.7532	9.0417	9.7653	8.8422	7.7112	6.4112	4.95	3.8675	3.0857	2.5662	2.233	1.9783	1.6266	1.3642	1.1738	1.0017	0.89806	0.80884	0.73567	0.63663	0.5917	0.55226	7.7493
Cebus_olivaceus	quadruped	5.6021	14.076	15.685	12.186	9.2182	7.0453	5.4496	3.96	3.2262	2.7945	2.4296	2.1134	1.827	1.5679	1.1981	1.0086	0.8652	0.76178	0.66716	0.61519	0.54682	0.52784	0.47725	0.44993	5.701
Chiropotes_satanas	quadruped	5.5824	8.1208	11.727	12.231	8.2649	6.3017	5.2554	4.8833	4.3942	3.8007	3.1708	2.6781	2.2683	1.9986	1.7353	1.5604	1.343	1.1314	0.98838	0.87923	0.82436	0.74496	0.68794	0.64737	8.7804
Lagothrix_lagotricha	clamber	4.3191	4.1342	3.8487	4.3137	5.571	6.0969	6.2773	6.0495	5.5567	5.4595	5.6381	5.2668	4.4635	3.8379	3.352	2.8041	2.3025	1.9409	1.6745	1.4121	1.2014	1.047	0.92405	0.75336	11.755
Leontopithecus_rosalia	leaper	4.2934	10.988	16.717	13.77	11.833	9.3855	6.7414	5.2346	3.6006	2.1955	1.627	1.2446	1.021	0.86343	0.77008	0.64546	0.60483	0.53174	0.49265	0.43155	0.38874	0.38911	0.36092	0.32399	5.5449
Mico_melanurus	leaper	16.86	23.768	13.554	8.6878	7.3057	5.6804	4.2745	3.2298	2.2042	1.6171	1.2739	1.0471	0.92748	0.79118	0.68513	0.62344	0.55423	0.50187	0.45366	0.43373	0.38437	0.36488	0.33906	0.31799	4.1197
Pithecia_monachus	quadruped	4.8537	6.773	14.614	14.719	11.817	9.324	6.6829	4.9719	4.1021	2.7858	2.0005	1.5362	1.2572	1.0863	0.88462	0.79506	0.67772	0.60393	0.53275	0.51925	0.43366	0.43483	0.37842	0.37345	7.8422
Pithecia_pithecia	quadruped	3.0308	3.7812	7.7703	12.568	12.271	9.3541	7.571	6.2511	4.7093	3.8624	3.1681	2.7766	2.1734	1.8032	1.5252	1.2896	1.0722	0.88672	0.76476	0.67648	0.62864	0.55552	0.53223	0.47743	10.501
Saguinus_fuscicollis	leaper	4.0216	8.2408	18.207	14.231	10.407	7.4534	5.7044	4.8104	3.7222	3.0252	2.7272	1.9848	1.6465	1.3851	1.1894	0.97366	0.78504	0.67509	0.61498	0.53509	0.47641	0.44451	0.41191	0.36587	5.961
Saguinus_leucopus	leaper	3.9799	6.6551	12.076	11.863	10.225	8.7118	7.5408	6.697	5.4381	4.0104	3.042	2.4143	1.9111	1.4386	1.1601	0.97874	0.84439	0.7845	0.69986	0.63068	0.555	0.5228	0.46696	0.41119	6.9424
Saguinus_midas	leaper	31.568	15.832	9.8299	8.3755	7.8688	5.4852	3.4073	2.3148	1.8071	1.3984	1.1399	0.97708	0.84381	0.73791	0.63594	0.57743	0.50676	0.46725	0.41502	0.41183	0.36719	0.33019	0.29823	0.29069	4.1131
Saguinus_mystax	leaper	2.85	3.6684	6.1332	7.8392	9.5782	8.9975	7.5435	7.1121	6.8319	6.119	4.8864	3.9613	3.4211	2.7887	2.1673	1.6591	1.2626	1.0554	0.88144	0.75575	0.6371	0.5806	0.52163	0.45582	8.2928
Saguinus_oedipus	leaper	9.3605	18.674	18.873	14.589	10.065	6.3405	4.6181	2.8457	2.0124	1.5773	1.2269	1.052	0.90819	0.7915	0.68361	0.63022	0.56525	0.44366	0.37931	0.31193	0.28556	0.2402	0.21251	0.17777	3.135
Saimiri_boliviensis	quadruped	4.8092	6.3465	6.9176	8.148	8.1335	8.0401	7.726	7.1786	6.124	5.2308	4.4974	3.8175	2.8801	2.3203	1.8409	1.5473	1.2331	1.0568	0.92737	0.7729	0.70166	0.61201	0.57896	0.52976	8.0294
Saimiri_sciureus	quadruped	5.3819	11.92	17.865	14.5	10.879	8.1999	5.9611	4.1539	3.0787	2.236	1.7374	1.3934	1.1788	0.98692	0.89665	0.80095	0.70502	0.62103	0.57593	0.50819	0.48438	0.43446	0.40368	0.3919	4.706
Aotus_dindensis	fossil	3.5218	7.9436	10.449	14.295	10.807	8.0369	6.3973	4.8698	3.8652	3.1246	2.5997	2.2359	2.081	1.9061	1.837	1.677	1.4008	1.1406	0.96798	0.82742	0.73353	0.63568	0.61931	0.56308	7.4641
Carlocebus_carmenensis	fossil	2.8534	4.5934	8.2395	11.956	12.212	9.6763	7.2736	5.9949	4.8422	3.9042	3.1653	2.698	2.484	2.2326	1.7453	1.466	1.1521	0.9659	0.84264	0.73627	0.67112	0.62021	0.55036	0.49778	8.6274
Cebupithecia_sarmientoi	fossil	2.5502	5.2076	7.7874	8.0004	9.0083	8.1814	7.8245	7.2779	6.7435	5.6653	4.6532	3.7068	2.9986	2.2955	1.7962	1.4399	1.1338	0.97967	0.83942	0.71841	0.61732	0.58789	0.53152	0.48775	8.9675
Dolichocebus_gaimanensis	fossil	5.8629	9.8504	13.932	14.717	10.832	8.5862	6.515	4.6224	3.497	2.5388	2.0075	1.6708	1.4815	1.2854	1.2122	0.9676	0.85461	0.78948	0.69325	0.65713	0.58475	0.55806	0.44819	0.38201	5.4543
Madre_de_Dios	fossil	5.15	10.156	12.597	11.384	10.678	9.5531	7.7815	5.6345	4.1022	3.2485	2.6315	2.1294	1.7467	1.336	1.1051	0.94583	0.8063	0.7527	0.67665	0.61445	0.5613	0.48621	0.40451	0.35559	5.162
Neosaimiri_fieldsi	fossil	5.933	17.25	16.314	11.857	8.8027	6.4313	4.7935	3.9608	3.3679	2.7547	2.4099	1.9511	1.4166	1.123	0.97651	0.84476	0.77365	0.7219	0.6275	0.60451	0.55723	0.55905	0.49937	0.50216	4.9675
Paralouatta_marianae	fossil	3.2493	4.0368	7.2002	7.2572	7.3976	7.7311	7.5086	6.8066	5.7443	4.7315	4.0666	3.6186	3.2049	2.9021	2.7218	2.1411	1.6812	1.4262	1.2227	1.0888	0.97788	0.84901	0.77097	0.70088	10.964
Proteropithecia_neuquenensis	fossil	2.5882	5.7841	8.392	9.0783	9.1398	8.7292	8.7768	7.852	6.4611	5.0999	4.2355	3.185	2.4149	1.8402	1.5378	1.2461	1.0589	0.93463	0.81169	0.73152	0.62362	0.58486	0.56524	0.51146	7.8171
Río_Cisnes	fossil	3.0809	5.4424	8.3008	8.9585	8.5141	7.786	7.4321	6.926	6.0256	5.1079	4.2146	3.616	3.1226	2.608	2.2379	1.9084	1.664	1.4673	1.2167	1.0336	0.89001	0.79268	0.65157	0.53771	6.4647
Soriacebus_ameghinorum	fossil	6.0382	9.1405	11.939	12.595	10.298	7.9883	6.8408	5.1492	4.0779	3.2879	2.9016	2.5558	1.9277	1.5183	1.2127	1.033	0.88724	0.77221	0.66764	0.61722	0.55669	0.51064	0.4986	0.43155	6.5545

## Sheet: interval N = 50
Specimen	Locomotion	INT1	INT2	INT3	INT4	INT5	INT6	INT7	INT8	INT9	INT10	INT11	INT12	INT13	INT14	INT15	INT16	INT17	INT18	INT19	INT20	INT21	INT22	INT23	INT24	INT25	INT26	INT27	INT28	INT29	INT30	INT31	INT32	INT33	INT34	INT35	INT36	INT37	INT38	INT39	INT40	INT41	INT42	INT43	INT44	INT45	INT46	INT47	INT48
Alouatta_caraya	clamber	3.0949	2.4054	2.6445	3.1751	3.9018	5.2834	5.3236	5.0864	4.7305	4.6597	4.2527	3.7847	3.3516	3.0883	2.8865	2.67	2.4334	2.1001	1.8726	1.7399	1.6654	1.6406	1.4749	1.3325	1.2253	1.1591	1.1011	1.0479	0.93942	0.88895	0.85521	0.79362	0.76099	0.73789	0.69522	0.66229	0.63028	0.52951	0.49101	0.45228	0.4278	0.43579	0.38343	0.37593	0.3674	0.33575	0.34777	0.32153
Alouatta_seniculus	clamber	1.4721	1.5934	1.5943	1.6774	1.6685	1.5128	1.4263	1.4062	1.507	1.5845	1.7418	1.9482	2.113	2.3929	2.8279	2.6541	2.3748	2.2747	2.205	2.0695	2.1025	2.1022	2.15	2.0398	1.9248	1.8076	1.7017	1.5828	1.5141	1.4481	1.3524	1.3309	1.2811	1.2253	1.2267	1.2241	1.257	1.203	1.1674	1.1398	1.1194	1.0646	0.99722	0.91375	0.88106	0.8511	0.78941	0.77833
Aotus_azarae	quadruped	1.7779	2.4936	3.7962	6.3145	6.3934	6.0516	6.2423	5.6636	5.2701	4.9624	4.7736	4.7536	4.121	3.5951	3.1136	2.6914	2.2804	2.0556	1.8212	1.7151	1.5293	1.3395	1.1127	0.94966	0.81239	0.70511	0.65901	0.59171	0.54983	0.49176	0.45186	0.4326	0.3943	0.38203	0.35999	0.33619	0.30728	0.30268	0.30476	0.27094	0.2779	0.26408	0.26278	0.23944	0.24357	0.22848	0.21654	0.21447
Aotus_infulatus	quadruped	1.5206	1.414	1.8701	2.4559	3.6629	4.3352	4.7723	4.6051	4.0735	3.7767	3.7369	3.6173	3.4211	3.2515	3.1906	3.0251	2.9831	2.931	2.6498	2.4466	2.2649	2.0693	1.8947	1.7559	1.6152	1.4676	1.3626	1.2075	1.0986	1.0014	0.91664	0.85223	0.79941	0.7416	0.71471	0.65095	0.63709	0.60584	0.56972	0.51231	0.48339	0.44713	0.44098	0.39791	0.38581	0.35464	0.35148	0.3165
Aotus_nancymaae	quadruped	4.2162	16.249	16.941	10.595	6.9596	5.2264	4.5505	3.9548	3.5593	3.1948	2.813	2.1367	1.6258	1.3202	1.179	1.0181	0.91655	0.81135	0.744	0.69008	0.6296	0.60458	0.55206	0.51771	0.50472	0.47659	0.449	0.41705	0.42305	0.37597	0.36799	0.35615	0.34612	0.33724	0.28342	0.24123	0.2326	0.1928	0.18997	0.17076	0.15483	0.13747	0.13428	0.12398	0.10842	0.10619	0.099265	0.10835
Aotus_trivirgatus	quadruped	1.8883	1.7071	1.8292	2.4345	2.2291	2.2538	2.8211	3.0962	3.2489	3.3501	3.504	3.352	3.2824	3.2013	3.0834	2.9985	3.0776	2.9898	2.6647	2.4221	2.1767	2.0783	1.9284	1.8459	1.843	1.7903	1.7177	1.6724	1.6409	1.5484	1.5089	1.3795	1.2873	1.2223	1.0187	0.94144	0.85252	0.78875	0.68394	0.63157	0.59145	0.52543	0.4965	0.44629	0.40635	0.38049	0.37107	0.35177
Ateles_belzebuth	clamber	2.6915	1.9506	2.355	3.3707	3.4125	3.3292	3.2531	3.6201	3.7889	3.9763	4.278	4.3001	4.1089	3.6888	3.4075	3.3521	3.0096	2.8412	2.7176	2.4169	2.1553	1.9877	1.8184	1.6618	1.5665	1.4162	1.3326	1.2443	1.1206	1.0505	0.96932	0.95719	0.84571	0.7446	0.67188	0.56242	0.53921	0.47966	0.44339	0.4074	0.35353	0.36798	0.31749	0.3156	0.28773	0.27592	0.2548	0.2482
Ateles_fusciceps	clamber	1.5721	1.9698	2.3521	1.9786	1.9411	2.0069	2.4543	2.6763	2.9495	3.4174	3.8009	3.8992	3.8236	3.6822	3.4494	3.3194	3.137	2.8658	2.7133	2.5476	2.3779	2.3345	2.3059	2.3195	2.1223	1.9734	1.8144	1.7329	1.5992	1.4769	1.4242	1.3465	1.2176	1.0753	0.96785	0.86494	0.74894	0.65263	0.58828	0.5365	0.48693	0.43398	0.42024	0.38128	0.37369	0.32982	0.30969	0.30562
Ateles_geoffroyi	clamber	0.46901	0.61018	1.0014	1.3263	1.7625	2.1345	2.4756	2.6824	2.8863	2.93	2.8127	2.6688	2.7332	2.6591	2.7034	2.7425	2.8452	2.915	2.9669	2.9983	2.9035	2.6803	2.4554	2.3096	2.2464	2.1436	2.0758	2.0125	2.0199	1.913	1.7807	1.6277	1.5192	1.4061	1.3175	1.2789	1.1951	1.0566	0.9962	0.9235	0.85564	0.76503	0.70699	0.69251	0.68971	0.64172	0.6041	0.50494
Ateles_marginatus	clamber	1.8157	1.7649	1.9232	2.4975	2.2919	2.3578	2.6437	2.9236	3.0686	3.1679	3.4025	3.5138	3.6095	3.4592	3.3515	3.1332	3.0777	2.876	2.6573	2.461	2.1991	1.9591	1.8167	1.6691	1.5931	1.4804	1.4094	1.3228	1.2546	1.1582	1.0815	1.0651	1.0106	0.95116	0.93012	0.92524	0.88935	0.85395	0.84256	0.82228	0.76958	0.74005	0.67251	0.62952	0.55749	0.53457	0.47717	0.46229
Cacajao_calvus	quadruped	2.7069	2.3984	3.3762	5.0566	5.9172	6.0882	6.475	5.9494	5.1626	4.4186	3.909	3.5121	3.0564	2.7879	2.6031	2.3902	2.1942	2.047	1.9943	1.8418	1.6234	1.5097	1.3552	1.301	1.2171	1.0958	0.99743	0.85403	0.78394	0.71068	0.6528	0.61267	0.57377	0.51258	0.50681	0.4552	0.45643	0.38703	0.35549	0.33952	0.29314	0.29753	0.27896	0.26964	0.23581	0.24964	0.21842	0.20696
Callicebus_cupreus	quadruped	2.9992	3.0654	3.183	3.4123	3.9791	4.6611	4.494	4.2872	4.3242	4.2692	4.1648	3.8522	3.706	3.6712	3.4167	3.1528	2.9725	2.7914	2.5537	2.2737	2.039	1.7781	1.6578	1.535	1.3972	1.2842	1.1542	1.0695	0.93065	0.84248	0.81048	0.70161	0.68667	0.65216	0.58556	0.52094	0.55966	0.46397	0.45857	0.43005	0.40471	0.36906	0.37837	0.3327	0.29575	0.30685	0.26565	0.24155
Callicebus_donacophilus	quadruped	4.342	14.189	14.617	10.853	8.2541	6.4169	5.2574	4.4739	4.0198	3.3101	2.4607	1.9267	1.576	1.3285	1.1688	0.996	0.90307	0.82687	0.73751	0.69872	0.62925	0.63742	0.55055	0.54592	0.49803	0.47605	0.46023	0.43757	0.41046	0.39271	0.38002	0.37152	0.35561	0.34041	0.32132	0.26445	0.23799	0.22656	0.20784	0.17646	0.16829	0.1534	0.14672	0.13263	0.13296	0.11482	0.10808	0.10356
Callicebus_moloch	quadruped	2.6726	4.0327	10.11	11.086	9.5055	8.1639	6.9385	5.6621	4.904	4.4077	3.5475	2.8883	2.4414	2.1857	2.0688	1.6903	1.4811	1.3169	1.09	0.97261	0.84962	0.77478	0.6883	0.63067	0.59385	0.53555	0.50438	0.47227	0.42679	0.41572	0.40481	0.35649	0.31098	0.28485	0.24953	0.23176	0.20805	0.19494	0.17156	0.17557	0.16245	0.14357	0.12953	0.12949	0.11838	0.11634	0.11308	0.092498
Callicebus_personatus	quadruped	2.0348	3.5983	6.8434	9.604	10.629	8.9064	8.1189	6.8689	5.3694	4.5094	3.8245	3.2895	2.5872	2.021	1.6369	1.3245	1.1736	1.0416	0.90359	0.83236	0.74871	0.67856	0.63635	0.57095	0.54457	0.51573	0.4834	0.45357	0.41954	0.39813	0.38516	0.35719	0.34743	0.32314	0.3182	0.29435	0.27042	0.2664	0.26737	0.27044	0.23504	0.22813	0.22245	0.21872	0.21451	0.20012	0.19307	0.1887
Callicebus_torquatus	quadruped	2.8297	2.9465	4.9303	6.7629	7.6925	8.4044	7.9396	7.0624	6.4608	5.6957	5.293	4.3944	3.448	2.8447	2.4263	2.0556	1.6707	1.3623	1.0894	0.94136	0.83701	0.71502	0.63952	0.56995	0.52426	0.48494	0.44923	0.40946	0.37582	0.36518	0.33583	0.33448	0.31848	0.31155	0.28091	0.25791	0.25063	0.24984	0.23324	0.2288	0.21438	0.21473	0.19392	0.17904	0.18681	0.17263	0.15367	0.14978
Callimico_goeldii	leaper	3.5211	11.354	16.103	10.673	7.6757	5.7584	4.671	4.0868	3.7324	3.3204	3.0222	2.7603	2.213	1.7882	1.4905	1.3558	1.2315	1.0667	1.0045	0.93835	0.83673	0.71432	0.62827	0.57249	0.49917	0.46712	0.43771	0.39465	0.36381	0.3358	0.33484	0.30511	0.28008	0.27339	0.27226	0.27297	0.22511	0.22367	0.22567	0.21955	0.20632	0.20354	0.17373	0.14605	0.14574	0.13258	0.11058	0.10763
Mico_argentatus	leaper	3.5211	11.354	16.103	10.673	7.6757	5.7584	4.671	4.0868	3.7324	3.3204	3.0222	2.7603	2.213	1.7882	1.4905	1.3558	1.2315	1.0667	1.0045	0.93835	0.83673	0.71432	0.62827	0.57249	0.49917	0.46712	0.43771	0.39465	0.36381	0.3358	0.33484	0.30511	0.28008	0.27339	0.27226	0.27297	0.22511	0.22367	0.22567	0.21955	0.20632	0.20354	0.17373	0.14605	0.14574	0.13258	0.11058	0.10763
Callithrix_geoffroyi	leaper	3.0629	3.0513	5.5181	7.394	8.5975	9.3171	8.298	7.3712	6.8847	6.08	4.8651	3.8751	3.0699	2.3864	1.8832	1.4583	1.2063	1.0208	0.89476	0.7633	0.69111	0.59803	0.52858	0.48184	0.46845	0.43681	0.3851	0.36423	0.35322	0.34291	0.32585	0.29964	0.28097	0.27826	0.26012	0.25881	0.2455	0.22041	0.22065	0.19502	0.20644	0.18847	0.18838	0.17367	0.16468	0.17097	0.17028	0.1577
Callithrix_jacchus	leaper	2.4791	2.4126	4.5052	6.9418	8.3416	8.4228	7.3648	6.7041	6.0741	5.7222	5.1563	4.2136	3.3889	2.7876	2.3578	2.017	1.7157	1.5102	1.3518	1.1931	0.99158	0.82745	0.72558	0.599	0.5625	0.51657	0.4661	0.4226	0.39978	0.39141	0.35591	0.34704	0.30705	0.30504	0.28109	0.26902	0.27146	0.24409	0.23367	0.24452	0.2241	0.20625	0.2099	0.18764	0.19267	0.17176	0.17139	0.16059
Callithrix_penicillata	leaper	3.4467	5.6839	12.871	11.51	8.0556	5.7304	4.6457	3.9428	3.4226	3.0486	2.8433	2.8354	2.773	2.4935	2.2769	2.0489	1.8362	1.6897	1.5886	1.4914	1.41	1.1434	1.0634	0.96201	0.81146	0.709	0.64515	0.59188	0.47733	0.45399	0.41539	0.3992	0.36304	0.33232	0.32734	0.29431	0.24677	0.21881	0.20919	0.20853	0.17656	0.16109	0.14625	0.13225	0.13783	0.12154	0.11387	0.10527
Mico_humeralifer	leaper	2.7564	3.9306	6.3739	8.6666	10.005	7.9584	6.4055	5.6677	5.0896	4.4818	4.0246	3.5261	3.1059	2.7707	2.3179	1.9924	1.8026	1.5747	1.4454	1.2605	1.1195	0.94452	0.83384	0.70679	0.65123	0.57049	0.53312	0.48961	0.43138	0.40427	0.38202	0.35054	0.34252	0.32731	0.29121	0.30134	0.27473	0.26417	0.23622	0.19562	0.18925	0.17288	0.16272	0.16236	0.13747	0.13808	0.12899	0.10802
Cebuella_pygmaea	leaper	2.9393	3.7454	6.3731	9.304	10.372	8.5675	6.9297	5.9522	5.4731	4.7733	4.1196	3.645	3.1633	2.5019	2.0997	1.8044	1.5347	1.3383	1.1703	0.99363	0.86443	0.74731	0.69222	0.62012	0.53803	0.48306	0.46693	0.40596	0.38547	0.36102	0.3472	0.32093	0.30773	0.29099	0.26912	0.25957	0.25302	0.23673	0.22877	0.22404	0.20509	0.18015	0.17215	0.14846	0.13647	0.14802	0.12685	0.11491
Cebus_albifrons	quadruped	1.7863	4.1731	7.2021	10.439	10.591	8.4612	5.9669	4.3643	3.4714	3.0706	2.7477	2.5776	2.4357	2.1998	1.9989	1.8416	1.6896	1.5941	1.4091	1.195	1.1011	1.0127	0.95997	0.85555	0.81104	0.68484	0.61389	0.54597	0.52175	0.48164	0.44342	0.41931	0.40468	0.36779	0.37021	0.3355	0.31809	0.29563	0.28382	0.30492	0.27004	0.2609	0.24144	0.24757	0.23079	0.2298	0.23445	0.22881
Cebus_apella	quadruped	1.6662	2.0601	3.7114	5.0631	5.2307	5.6759	5.5278	5.3788	4.7424	4.2063	3.8085	3.6105	3.5197	3.3974	3.1213	2.8563	2.5889	2.3601	2.0687	1.8561	1.6999	1.5463	1.4166	1.3242	1.2356	1.0998	1.0465	0.99876	0.89989	0.80333	0.75468	0.68253	0.63716	0.57635	0.53655	0.50083	0.44966	0.42382	0.40949	0.38805	0.37101	0.33945	0.33031	0.3038	0.30186	0.2753	0.28758	0.26246
Cebus_nigritus	quadruped	2.5611	1.9122	2.8223	4.9238	5.0898	4.5661	4.2641	4.4799	5.0428	4.607	4.4792	4.2849	3.9666	3.7353	3.4246	3.0866	2.6805	2.3981	2.12	1.8637	1.6244	1.5137	1.3517	1.2666	1.1557	1.0937	1.0283	0.97452	0.9089	0.79974	0.73469	0.67398	0.62732	0.56506	0.53631	0.50414	0.47249	0.4504	0.42777	0.40559	0.37356	0.36957	0.34239	0.31969	0.30468	0.29584	0.27805	0.281
Cebus_olivaceus	quadruped	1.7778	3.634	6.07	7.5448	8.0066	7.4824	6.4313	5.747	4.9261	4.3306	3.7336	3.3323	2.9988	2.5753	2.1505	1.8945	1.6954	1.5579	1.4568	1.364	1.2496	1.1936	1.1134	1.032	0.95662	0.90303	0.83644	0.77803	0.68891	0.58357	0.52821	0.49592	0.47619	0.41877	0.40138	0.37604	0.35797	0.3288	0.32285	0.29762	0.29622	0.27099	0.26325	0.26876	0.2422	0.23808	0.23185	0.22189
Chiropotes_satanas	quadruped	2.5026	2.9542	3.4043	4.453	5.1486	6.0615	6.6956	5.6048	4.5287	3.8329	3.3684	2.9779	2.6812	2.5473	2.4478	2.3724	2.2823	2.1348	1.9692	1.863	1.7109	1.5456	1.4002	1.329	1.1865	1.1198	1.0346	0.99126	0.90274	0.85516	0.802	0.77949	0.72266	0.66766	0.60488	0.56617	0.52607	0.49526	0.45527	0.44236	0.42384	0.41409	0.38123	0.37328	0.35053	0.34844	0.3301	0.31796
Lagothrix_lagotricha	clamber	2.0787	2.1464	2.0803	1.9858	1.8372	1.9271	1.9728	2.1561	2.662	2.7338	2.9392	3.008	2.9539	3.1387	3.1112	2.9337	2.7698	2.7154	2.6423	2.724	2.6992	2.7569	2.7923	2.5658	2.3272	2.2183	2.0284	1.8958	1.7427	1.6754	1.5368	1.4026	1.2257	1.157	1.0337	0.95654	0.92627	0.84304	0.76673	0.68995	0.67571	0.59987	0.55178	0.54325	0.4845	0.45923	0.43956	0.37183
Leontopithecus_rosalia	leaper	1.6567	2.5085	4.0544	6.4312	8.0075	8.371	7.3354	6.3556	6.1446	5.6416	5.0073	4.4731	3.7507	3.1239	2.8032	2.5411	2.1155	1.7151	1.3049	1.0177	0.92708	0.76381	0.68889	0.61398	0.55332	0.49548	0.46988	0.42962	0.37362	0.38647	0.34643	0.31997	0.3062	0.30501	0.27714	0.26801	0.24885	0.22581	0.24885	0.2147	0.20213	0.18913	0.19046	0.201	0.18058	0.16938	0.18482	0.16061
Mico_melanurus	leaper	4.1855	12.111	12.708	10.835	8.1057	5.6198	4.5984	4.0634	3.7664	3.5033	3.1298	2.6274	2.3021	2.0419	1.729	1.5554	1.2924	1.0454	0.89899	0.76878	0.66815	0.62425	0.56352	0.52304	0.47691	0.45455	0.42301	0.38919	0.35515	0.33944	0.32989	0.3084	0.28226	0.25977	0.27298	0.24737	0.23251	0.22763	0.22442	0.2141	0.19796	0.20337	0.17703	0.18519	0.17137	0.16758	0.16327	0.15499
Pithecia_monachus	quadruped	2.3488	2.4008	2.6131	3.8521	6.2849	7.8183	7.5577	6.9886	6.1879	5.6378	5.0339	4.4097	3.682	3.1699	2.6639	2.3798	2.1792	1.9855	1.6648	1.3244	1.1058	0.93554	0.86945	0.75031	0.67493	0.60977	0.55944	0.55106	0.46636	0.43745	0.43697	0.36812	0.37097	0.33934	0.30902	0.31525	0.26809	0.27853	0.23479	0.25425	0.2645	0.20755	0.20748	0.21409	0.20759	0.18667	0.18401	0.19822
Pithecia_pithecia	quadruped	1.7817	1.2019	1.4439	2.1682	3.0429	4.3017	5.5557	6.5784	6.5268	5.737	4.9282	4.4681	3.9518	3.6103	3.3907	3.0108	2.5575	2.2798	2.0549	1.8485	1.6792	1.5434	1.4492	1.3746	1.2081	1.0663	0.96851	0.87994	0.81808	0.75423	0.68729	0.63774	0.5815	0.5399	0.48599	0.43908	0.41303	0.37584	0.35487	0.34682	0.32112	0.31641	0.28891	0.28065	0.25985	0.2619	0.26186	0.23822
Saguinus_fuscicollis	leaper	2.0404	1.8827	2.9217	4.8674	8.3741	9.3155	7.7274	6.5429	5.7283	4.8277	4.0388	3.4911	3.0171	2.7634	2.4916	2.3037	2.0677	1.7683	1.6296	1.4457	1.3805	1.3608	1.1263	0.98091	0.86147	0.80355	0.75933	0.67892	0.63361	0.5871	0.53955	0.48936	0.40951	0.39221	0.36809	0.32529	0.32688	0.31687	0.27761	0.27263	0.24524	0.23845	0.22235	0.23081	0.20739	0.20693	0.19002	0.18293
Saguinus_leucopus	leaper	2.1265	1.7676	2.6235	3.7043	5.7188	6.0547	5.7366	5.9489	5.2413	4.9304	4.4844	4.1846	3.8232	3.6766	3.4986	3.2129	2.9524	2.6329	2.2197	1.9489	1.636	1.5076	1.2972	1.1718	1.0471	0.94335	0.81831	0.71769	0.62778	0.57127	0.51279	0.50053	0.43653	0.42226	0.41425	0.39449	0.36471	0.3419	0.33039	0.31252	0.29237	0.27529	0.26849	0.26644	0.24229	0.23482	0.22096	0.19571
Saguinus_midas	leaper	14.675	16.421	8.9834	6.8563	5.2204	4.5332	4.2636	3.9767	3.9713	3.8581	3.1076	2.531	2.0187	1.5481	1.308	1.0882	0.94184	0.87934	0.76435	0.67345	0.6074	0.54895	0.53519	0.4706	0.43958	0.41266	0.39289	0.36211	0.33659	0.29801	0.30548	0.28412	0.26537	0.25052	0.24423	0.2396	0.21691	0.1974	0.20373	0.19265	0.20901	0.17638	0.17643	0.16556	0.15701	0.1552	0.13857	0.14409
Saguinus_mystax	leaper	1.476	1.3212	1.4229	2.1007	2.7023	3.196	3.6575	3.911	4.4618	4.8373	4.7093	4.265	3.8837	3.6401	3.5114	3.502	3.4624	3.3261	3.1089	3.0032	2.6768	2.3849	2.1327	1.9276	1.7864	1.6529	1.6002	1.3582	1.212	1.0489	0.97145	0.83828	0.69611	0.63302	0.57574	0.51989	0.48548	0.43546	0.39485	0.39253	0.34952	0.31337	0.30223	0.28534	0.27762	0.25731	0.25384	0.23508
Saguinus_oedipus	leaper	3.3198	5.7164	8.9767	9.2656	9.5866	9.0044	7.8395	6.757	5.7676	4.5389	3.5139	2.945	2.5128	2.2244	1.6883	1.3081	1.1137	0.97724	0.83478	0.78411	0.66247	0.59401	0.53711	0.52131	0.46643	0.44981	0.42113	0.37275	0.38174	0.34527	0.31116	0.30222	0.307	0.27091	0.26823	0.22426	0.19109	0.20187	0.17305	0.15672	0.14057	0.149	0.12597	0.11806	0.11642	0.10465	0.10112	0.10098
Saimiri_boliviensis	quadruped	2.2604	2.4459	3.0975	3.0971	3.203	3.5005	3.9063	4.0544	3.9972	3.9592	3.993	3.9292	3.7569	3.7981	3.7423	3.452	3.1873	3.0007	2.7303	2.5687	2.3139	2.2138	2.0706	1.8552	1.6022	1.4284	1.242	1.1686	1.0092	0.91517	0.802	0.78494	0.6894	0.61585	0.5683	0.52271	0.4887	0.46463	0.42702	0.38916	0.35212	0.37027	0.31513	0.30185	0.29919	0.29281	0.27139	0.26761
Saimiri_sciureus	quadruped	2.9271	2.3434	4.1345	7.1925	9.253	8.3233	7.7232	6.738	5.8199	5.0926	4.5114	3.8172	3.3205	2.7985	2.3231	1.9464	1.6985	1.4615	1.2918	1.0574	0.93079	0.8593	0.75032	0.67881	0.61712	0.58231	0.52669	0.47607	0.47468	0.44243	0.40375	0.41279	0.36223	0.34348	0.33322	0.30702	0.29137	0.29206	0.26999	0.25542	0.23895	0.23227	0.24015	0.21711	0.20523	0.19848	0.19536	0.19193
Aotus_dindensis	fossil	1.5086	1.8986	3.2434	4.4286	4.7012	5.3546	6.9545	7.0368	5.9786	5.0265	4.1679	3.8099	3.4907	3.0307	2.6409	2.3321	2.0928	1.8592	1.6498	1.5031	1.3821	1.2697	1.1606	1.111	1.0431	1.0161	0.97307	0.939	0.9098	0.9084	0.86917	0.84362	0.76397	0.69487	0.64101	0.57109	0.51259	0.4849	0.43863	0.42767	0.37921	0.36133	0.34588	0.31117	0.31809	0.30913	0.29311	0.27945
Carlocebus_carmenensis	fossil	1.3795	1.4096	1.7509	2.6406	3.5059	4.3086	5.5685	6.0409	6.2392	5.8684	5.3272	4.4558	3.8902	3.4575	3.1806	2.8745	2.5977	2.3194	2.1042	1.8943	1.7029	1.5515	1.3959	1.3299	1.253	1.1978	1.1838	1.1196	0.95918	0.86914	0.79422	0.72872	0.64566	0.56315	0.531	0.48707	0.43662	0.42222	0.39638	0.36119	0.34651	0.33224	0.32606	0.31045	0.29006	0.27268	0.26257	0.24646
Cebupithecia_sarmientoi	fossil	0.97553	1.4996	2.0785	2.9333	3.6286	3.9451	3.7739	3.9882	4.3925	4.4319	4.1758	3.9258	3.9089	3.8164	3.6929	3.5214	3.3894	3.3231	3.0517	2.7255	2.4986	2.2805	2.0145	1.7944	1.6574	1.456	1.2914	1.1185	1.0125	0.8988	0.79622	0.70867	0.62825	0.56136	0.53467	0.48808	0.43428	0.42469	0.3967	0.34576	0.34267	0.30925	0.29194	0.29924	0.27192	0.26076	0.2636	0.23713
Dolichocebus_gaimanensis	fossil	2.5413	3.1625	4.3481	5.1563	6.4242	7.0821	7.5542	7.0692	5.787	5.0987	4.5261	4.0688	3.5926	3.0951	2.5541	2.1666	1.9817	1.6429	1.4217	1.2257	1.057	0.98967	0.88098	0.80985	0.76963	0.7227	0.68165	0.63569	0.62137	0.60583	0.51679	0.49092	0.43158	0.43516	0.40383	0.40042	0.35936	0.34584	0.32882	0.33055	0.30492	0.28962	0.28221	0.28001	0.26108	0.22154	0.21521	0.19692
Madre_de_Dios	fossil	2.1969	2.7997	4.6583	5.2009	5.8145	6.4684	5.7528	5.4921	5.4442	5.101	4.9536	4.5663	4.1071	3.746	3.215	2.6182	2.2691	1.9758	1.7188	1.5616	1.4333	1.2843	1.149	1.0404	0.95163	0.86096	0.73597	0.66456	0.5845	0.54795	0.51591	0.45318	0.43428	0.41178	0.3716	0.36524	0.36007	0.33703	0.32235	0.29771	0.29762	0.28296	0.26198	0.24039	0.22995	0.20028	0.19473	0.18105
Neosaimiri_fieldsi	fossil	1.9647	3.7491	7.4316	9.2745	8.6898	7.5647	6.2953	5.4799	4.811	4.1469	3.4891	2.9974	2.5485	2.2923	2.0652	1.9201	1.7478	1.6479	1.4854	1.3315	1.2731	1.1672	1.0915	0.96769	0.75802	0.70843	0.62241	0.53912	0.51927	0.4591	0.46682	0.43059	0.37773	0.38585	0.37877	0.33182	0.34831	0.31584	0.30768	0.28599	0.29578	0.27372	0.27533	0.26933	0.26704	0.2427	0.24879	0.23912
Paralouatta_marianae	fossil	1.9996	1.1983	1.5376	2.3076	3.196	3.7399	3.7331	3.4485	3.4892	3.687	3.7855	3.7646	3.8793	3.5771	3.4028	3.3604	3.1164	2.7605	2.4687	2.307	2.1077	1.978	1.8845	1.7827	1.6541	1.5589	1.4847	1.432	1.3881	1.3646	1.2079	1.0868	0.94271	0.83065	0.75682	0.71906	0.64669	0.59582	0.58013	0.55367	0.50656	0.48696	0.46241	0.43333	0.39002	0.39422	0.36429	0.34775
Proteropithecia_neuquenensis	fossil	1.1741	1.342	2.3095	3.2472	3.876	4.26	4.4432	4.4248	4.5066	4.4596	4.4055	4.2115	4.2636	4.3549	4.0506	3.8108	3.4594	3.1297	2.7566	2.4563	2.2393	2.0774	1.8209	1.54	1.3633	1.1826	1.0201	0.89957	0.83656	0.75891	0.67275	0.61627	0.57972	0.51598	0.50451	0.46011	0.43697	0.38573	0.38982	0.36383	0.34184	0.31034	0.30169	0.29044	0.27821	0.28245	0.27107	0.25026
Río_Cisnes	fossil	1.4386	1.5737	1.9869	3.2289	3.5867	4.421	4.5207	4.3129	4.2353	4.1632	3.9432	3.7355	3.7056	3.6489	3.523	3.3601	3.1104	2.927	2.7216	2.467	2.2457	2.0243	1.9135	1.7533	1.6737	1.5385	1.3944	1.2801	1.2051	1.1033	1.0091	0.95707	0.8525	0.82314	0.79458	0.73029	0.67153	0.61746	0.54723	0.51204	0.48721	0.44145	0.42043	0.39212	0.37708	0.33032	0.30397	0.27348
Soriacebus_ameghinorum	fossil	3.0373	2.8414	4.0083	4.8615	5.54	6.0479	6.2754	6.1574	5.5343	4.7926	4.1851	3.8347	3.5395	3.3173	2.8102	2.4477	2.211	1.9456	1.7373	1.5839	1.497	1.4064	1.4332	1.2254	1.047	0.93894	0.85927	0.74134	0.67003	0.60612	0.54358	0.49796	0.47732	0.43747	0.41902	0.37938	0.36484	0.32523	0.31227	0.31012	0.29298	0.28152	0.25834	0.2514	0.25394	0.24192	0.24211	0.21506
[truncated: 2 more columns]

## Sheet: interval N = 75
Specimen	Locomotion	INT1	INT2	INT3	INT4	INT5	INT6	INT7	INT8	INT9	INT10	INT11	INT12	INT13	INT14	INT15	INT16	INT17	INT18	INT19	INT20	INT21	INT22	INT23	INT24	INT25	INT26	INT27	INT28	INT29	INT30	INT31	INT32	INT33	INT34	INT35	INT36	INT37	INT38	INT39	INT40	INT41	INT42	INT43	INT44	INT45	INT46	INT47	INT48
Alouatta_caraya	clamber	2.1957	1.6663	1.6025	1.7175	1.8841	2.1627	2.4299	3.0198	3.6016	3.564	3.4889	3.3304	3.1432	3.1054	3.0793	2.9142	2.6627	2.4745	2.2832	2.1742	1.995	1.9507	1.8672	1.732	1.6525	1.5655	1.3732	1.2517	1.2147	1.1575	1.1166	1.1051	1.0764	1.0098	0.96155	0.86476	0.82511	0.79053	0.77745	0.73089	0.72604	0.69032	0.63723	0.62308	0.59657	0.57349	0.54855	0.52211
Alouatta_seniculus	clamber	0.8215	1.1687	1.0526	1.0335	1.0997	1.1135	1.1555	1.0385	0.97066	0.9502	0.93995	0.93869	0.98062	1.009	1.0593	1.1228	1.2271	1.2894	1.3823	1.4443	1.5946	1.8212	1.8799	1.7558	1.6016	1.5563	1.4976	1.4724	1.4327	1.361	1.3898	1.3763	1.3933	1.4208	1.4115	1.3517	1.2878	1.2632	1.2149	1.1422	1.1081	1.0406	1.0316	0.96761	0.96795	0.89859	0.89405	0.87136
Aotus_azarae	quadruped	1.0193	1.4273	1.7829	2.3017	3.3923	4.2992	4.2463	4.1624	3.9434	4.1556	4.0541	3.6625	3.5245	3.3897	3.2829	3.1912	3.1598	3.1284	2.8275	2.5697	2.3577	2.1698	1.9235	1.7616	1.5669	1.475	1.3383	1.2378	1.1633	1.1342	1.0792	0.95265	0.88107	0.79481	0.68489	0.63392	0.56329	0.50907	0.46961	0.43872	0.43606	0.37888	0.38647	0.34782	0.32345	0.3061	0.29559	0.29111
Aotus_infulatus	quadruped	0.95668	1.0049	0.95197	1.1732	1.3865	1.7099	2.272	2.7588	2.8572	3.1332	3.1783	3.0299	2.764	2.5793	2.4895	2.4224	2.5003	2.3867	2.3078	2.1685	2.1762	2.1452	2.0471	1.9827	2.0259	1.954	1.9482	1.8068	1.6869	1.617	1.5437	1.4499	1.3611	1.2898	1.2169	1.1755	1.1038	1.0159	0.96757	0.92694	0.89132	0.79721	0.75821	0.70343	0.65535	0.62033	0.60131	0.56389
Aotus_nancymaae	quadruped	1.848	6.2573	12.083	12.046	8.9947	6.5262	4.9661	3.9117	3.3557	3.0923	2.8593	2.5578	2.4009	2.221	2.1246	1.9337	1.6896	1.3747	1.1518	0.96839	0.86663	0.81026	0.71211	0.69097	0.61907	0.56788	0.53925	0.51834	0.4603	0.46676	0.41519	0.41922	0.39648	0.37451	0.35617	0.35236	0.33146	0.32193	0.32544	0.30398	0.28617	0.27324	0.28198	0.27119	0.25586	0.23611	0.24423	0.24038
Aotus_trivirgatus	quadruped	1.1821	1.2807	1.1111	1.1273	1.5124	1.5815	1.4673	1.4874	1.5042	1.8077	1.964	2.054	2.1697	2.1444	2.2367	2.3016	2.3106	2.2006	2.1609	2.1648	2.1292	2.0684	2.0057	1.989	2.019	2.0479	1.9652	1.8243	1.6746	1.6121	1.5022	1.4017	1.3692	1.3141	1.268	1.213	1.2183	1.194	1.202	1.1369	1.1373	1.1062	1.0977	1.0688	1.026	1.0063	0.99458	0.92509
Ateles_belzebuth	clamber	1.9557	1.3939	1.2625	1.3363	2.0337	2.2982	2.2627	2.2348	2.2039	2.1207	2.2845	2.3989	2.4578	2.5796	2.6492	2.804	2.8349	2.8555	2.8026	2.5825	2.4363	2.2822	2.2122	2.2392	2.0376	1.9514	1.8744	1.8352	1.7502	1.5854	1.4626	1.3854	1.3153	1.2276	1.1778	1.1028	1.0426	1.0186	0.94938	0.90337	0.84634	0.83909	0.77696	0.70917	0.708	0.63872	0.64542	0.65481
Ateles_fusciceps	clamber	0.98191	1.1663	1.3612	1.5851	1.4505	1.2726	1.3047	1.2641	1.3398	1.5982	1.6817	1.7968	1.9248	2.0263	2.301	2.5213	2.5228	2.599	2.531	2.5199	2.4322	2.3296	2.2384	2.1785	2.1194	2.0345	1.8715	1.8353	1.7487	1.6887	1.5849	1.5534	1.5434	1.531	1.5654	1.5222	1.4419	1.3805	1.2981	1.2513	1.1732	1.1502	1.1026	1.009	0.9858	0.95752	0.92671	0.89511
Ateles_geoffroyi	clamber	0.32187	0.32261	0.42495	0.61453	0.77349	0.9065	1.1088	1.2884	1.4549	1.6093	1.693	1.7917	1.9047	1.913	1.9554	1.8917	1.8062	1.761	1.8221	1.7701	1.7631	1.7736	1.7987	1.8271	1.8355	1.9403	1.9279	1.9533	1.9803	2.0115	1.9415	1.8633	1.7807	1.6736	1.5711	1.5283	1.524	1.4486	1.416	1.4055	1.3376	1.3432	1.3578	1.2951	1.2676	1.218	1.1572	1.0871
Ateles_marginatus	clamber	1.101	1.3157	1.144	1.2086	1.5234	1.6375	1.5435	1.5265	1.5493	1.6587	1.9147	1.9302	2.0074	2.0745	2.0958	2.2263	2.3027	2.3097	2.4124	2.361	2.2813	2.2275	2.1936	2.0419	2.0356	1.992	1.9272	1.7853	1.7169	1.6349	1.4943	1.3946	1.2953	1.2562	1.1497	1.1015	1.072	1.035	0.98131	0.96094	0.88249	0.88294	0.86387	0.81302	0.76546	0.73057	0.7042	0.71379
Cacajao_calvus	quadruped	1.8618	1.5978	1.6122	1.9755	2.8414	3.4915	3.9448	3.9039	4.0455	4.2568	4.2764	3.8508	3.5197	3.2302	2.8569	2.634	2.493	2.3104	2.1022	1.9254	1.8144	1.7641	1.6806	1.5866	1.4646	1.4328	1.3291	1.3199	1.3021	1.2301	1.1014	1.0334	1.0052	0.90199	0.92317	0.8657	0.8003	0.79459	0.73897	0.67222	0.62931	0.54946	0.54953	0.50258	0.47731	0.43558	0.42645	0.40443
Callicebus_cupreus	quadruped	2.0774	1.9647	1.9858	2.0865	2.1547	2.2858	2.4415	3.1297	3.0051	3.0228	2.8741	2.8208	2.8646	2.844	2.8221	2.802	2.654	2.5734	2.4553	2.4549	2.4101	2.3244	2.1683	2.0788	1.9805	1.9464	1.8491	1.7127	1.641	1.5154	1.3947	1.2683	1.1789	1.1153	1.0674	1.0227	0.99696	0.84964	0.86685	0.77577	0.75251	0.71574	0.63855	0.59406	0.56516	0.54004	0.52887	0.45907
Callicebus_donacophilus	quadruped	2.2214	5.5235	10.537	10.27	8.3398	6.8626	5.6795	4.9391	4.0817	3.5751	3.2257	2.9234	2.6986	2.5052	2.1467	1.7658	1.433	1.2459	1.1121	0.96283	0.86751	0.7983	0.71732	0.65038	0.61822	0.57603	0.54516	0.50295	0.47729	0.46451	0.42031	0.42667	0.42095	0.37315	0.36481	0.36197	0.33837	0.32493	0.31756	0.31176	0.29601	0.29095	0.27462	0.26546	0.25773	0.26376	0.2508	0.25465
Callicebus_moloch	quadruped	1.9188	1.661	3.0367	5.8319	8.1816	7.0147	6.3756	6.0059	5.2423	4.8115	4.1282	3.6846	3.2952	3.1213	2.8849	2.5028	2.1291	1.8767	1.6973	1.5022	1.444	1.4318	1.2517	1.0894	1.0295	0.92861	0.87116	0.75463	0.69995	0.6429	0.58169	0.53586	0.51003	0.47726	0.44165	0.41765	0.40678	0.36791	0.3583	0.33771	0.32712	0.31593	0.30339	0.27187	0.27189	0.27285	0.25691	0.24492
Callicebus_personatus	quadruped	0.96712	2.0931	2.5115	4.1521	5.3573	6.7127	7.2567	6.4313	5.7852	5.5473	5.0418	4.4126	3.7279	3.2932	2.9267	2.6051	2.3906	2.1453	1.8234	1.5454	1.3065	1.1411	0.9827	0.88182	0.78684	0.75373	0.67906	0.61961	0.59017	0.54311	0.50294	0.47808	0.44807	0.43789	0.41433	0.36675	0.3721	0.34224	0.33728	0.34961	0.3003	0.3008	0.27907	0.29122	0.26564	0.24181	0.25823	0.23895
Callicebus_torquatus	quadruped	2.1411	1.4154	2.1589	3.0538	3.8159	4.6787	4.9736	5.4649	5.5046	5.383	4.9963	4.6166	4.3642	4.0687	3.7012	3.564	3.362	2.8439	2.3949	2.0965	1.8609	1.6678	1.5279	1.3298	1.1888	0.98679	0.91057	0.77532	0.66689	0.61788	0.58328	0.50818	0.48132	0.43577	0.4104	0.37911	0.36425	0.33699	0.31541	0.29572	0.29213	0.27249	0.25337	0.24884	0.24715	0.22324	0.21839	0.21926
Callimico_goeldii	leaper	2.2537	3.1373	9.2637	11.187	9.0244	6.5526	5.338	4.4256	3.7001	3.1936	2.8952	2.6637	2.5253	2.3654	2.1642	1.9944	1.9898	1.8055	1.5347	1.3389	1.1746	1.0245	0.94765	0.88617	0.84021	0.75975	0.70678	0.68605	0.64626	0.60848	0.59109	0.51672	0.48516	0.4303	0.39357	0.37807	0.34305	0.31982	0.31085	0.30339	0.28339	0.25827	0.24855	0.23457	0.22312	0.2214	0.21747	0.19911
Mico_argentatus	leaper	2.2537	3.1373	9.2637	11.187	9.0244	6.553	5.3377	4.4256	3.7001	3.1936	2.8952	2.6637	2.5253	2.3654	2.1642	1.9944	1.9898	1.8055	1.5347	1.3389	1.1746	1.0245	0.94765	0.88617	0.84021	0.75975	0.70678	0.68605	0.64626	0.60848	0.59109	0.51672	0.48516	0.4303	0.39357	0.37807	0.34305	0.31982	0.31085	0.30339	0.28339	0.25827	0.24855	0.23457	0.22312	0.2214	0.21747	0.19911
Callithrix_geoffroyi	leaper	2.2706	1.5694	2.2148	3.3801	4.3269	5.042	5.5576	6.1094	6.1193	5.6429	5.1739	4.8205	4.6343	4.4187	3.9304	3.3886	2.9086	2.5136	2.2079	1.7615	1.5552	1.3589	1.1103	0.95239	0.85695	0.73502	0.67554	0.61272	0.55232	0.50045	0.47566	0.44225	0.37223	0.35925	0.35586	0.31875	0.31394	0.2928	0.29251	0.26603	0.25554	0.24326	0.23035	0.23179	0.23061	0.21918	0.21103	0.20221
Callithrix_jacchus	leaper	1.8099	1.3035	1.7322	2.6502	3.8974	4.7252	5.2954	5.9138	5.4828	4.9928	4.6662	4.358	4.0573	3.9727	3.743	3.5262	3.1853	2.7219	2.3404	2.0703	1.8179	1.615	1.5038	1.2995	1.1807	1.0846	1.0029	0.91217	0.86773	0.77745	0.70693	0.60885	0.54506	0.49805	0.45359	0.39454	0.38655	0.35788	0.33634	0.31601	0.29675	0.2808	0.27485	0.2642	0.26387	0.23814	0.23634	0.22994
Callithrix_penicillata	leaper	2.498	2.0635	4.4412	8.4384	8.3633	7.4594	5.7337	4.466	3.6428	3.1362	2.8906	2.5596	2.3159	2.1559	2.0058	1.8852	1.8959	1.8697	1.8311	1.7667	1.6634	1.5512	1.4373	1.3346	1.2893	1.1412	1.1317	1.0611	1.0299	0.98204	0.98124	0.85593	0.75796	0.69929	0.70126	0.62994	0.56682	0.52003	0.4704	0.43598	0.40434	0.39342	0.34506	0.31064	0.3037	0.28701	0.25992	0.26252
Mico_humeralifer	leaper	1.7958	1.9927	2.8257	3.8964	5.0846	5.8779	6.7877	6.0545	5.0998	4.384	3.996	3.6867	3.4588	3.152	2.9536	2.7322	2.561	2.2755	2.1365	1.9343	1.8226	1.626	1.412	1.3148	1.2443	1.1209	1.0355	0.9917	0.90009	0.83311	0.78127	0.69705	0.63386	0.55591	0.52726	0.46783	0.44501	0.41622	0.37514	0.36492	0.33969	0.32073	0.29987	0.28165	0.27693	0.24642	0.25056	0.22793
Cebuella_pygmaea	leaper	1.9248	2.0902	2.6008	3.7755	5.3065	6.3789	6.7877	6.7141	5.4198	4.7084	4.3184	3.8661	3.6752	3.4563	3.1032	2.8205	2.5666	2.3905	2.2108	1.9137	1.6192	1.4539	1.2684	1.2222	1.0661	0.94612	0.8757	0.82929	0.70299	0.66652	0.59307	0.53414	0.48733	0.49223	0.43155	0.40789	0.3816	0.34195	0.31627	0.31202	0.298	0.2674	0.26333	0.25336	0.23631	0.22733	0.23427	0.2131
Cebus_albifrons	quadruped	0.72201	2.2516	2.917	4.0943	6.3169	7.0045	7.2715	6.4421	5.3488	4.2186	3.3812	2.8135	2.3807	2.1733	1.9975	1.8509	1.7594	1.6875	1.643	1.5671	1.4481	1.3583	1.269	1.2238	1.1493	1.0979	1.0345	0.96515	0.89295	0.78201	0.742	0.71845	0.65315	0.6599	0.60329	0.56835	0.54543	0.51687	0.45499	0.42518	0.38399	0.36725	0.35888	0.32486	0.32615	0.29334	0.29417	0.28339
Cebus_apella	quadruped	0.93913	1.3289	1.426	2.2381	3.0192	3.416	3.4538	3.6194	3.728	3.7166	3.5835	3.5677	3.247	2.9597	2.7484	2.5767	2.4803	2.3583	2.3203	2.3011	2.2473	2.1349	1.98	1.9043	1.7353	1.6684	1.5555	1.4188	1.3028	1.2311	1.1421	1.1047	1.0212	0.97198	0.9009	0.88286	0.82919	0.79841	0.73118	0.70735	0.68608	0.65741	0.62776	0.56405	0.5274	0.51023	0.4943	0.45671
Cebus_nigritus	quadruped	1.8051	1.3574	1.2826	1.7072	2.4426	3.4862	3.3916	3.264	2.9655	2.8233	2.8819	2.9614	3.3311	3.2717	2.9974	2.9763	2.9014	2.8489	2.6469	2.5702	2.484	2.309	2.1984	2.0437	1.8232	1.6945	1.5813	1.4502	1.3369	1.2316	1.1154	1.0593	0.98509	0.92684	0.8719	0.84129	0.78461	0.75638	0.72057	0.69273	0.67701	0.63498	0.63136	0.57419	0.52566	0.50505	0.4779	0.44894
Cebus_olivaceus	quadruped	1.1863	1.4464	2.7198	3.4644	4.9814	5.0169	5.3054	5.1933	4.9129	4.3809	4.0436	3.7558	3.3841	3.0314	2.8517	2.5598	2.3391	2.1816	2.0703	1.8516	1.6915	1.4914	1.3541	1.2263	1.1629	1.0953	1.0075	0.97731	0.94536	0.90208	0.84546	0.81716	0.78376	0.75864	0.71245	0.678	0.66039	0.61966	0.59276	0.56878	0.54185	0.51651	0.47601	0.43465	0.39568	0.35687	0.34508	0.32707
Chiropotes_satanas	quadruped	1.5557	1.9228	1.9381	2.0998	2.6304	3.0417	3.2829	3.6957	4.0878	4.6569	3.9766	3.6562	3.1587	2.7522	2.5014	2.2757	2.1411	1.9175	1.8347	1.7279	1.6716	1.6197	1.6241	1.5662	1.5371	1.4747	1.3974	1.3476	1.2708	1.2374	1.1552	1.082	1.0323	0.93987	0.92149	0.87254	0.8069	0.77863	0.74068	0.69034	0.68911	0.67089	0.60017	0.58581	0.56247	0.55315	0.52406	0.51446
Lagothrix_lagotricha	clamber	1.2689	1.5595	1.3679	1.3923	1.3352	1.318	1.2198	1.2387	1.2776	1.2613	1.3623	1.4504	1.7446	1.7621	1.831	1.9208	1.9746	1.9851	1.9791	1.9407	2.1379	2.0973	1.9798	1.9735	1.8206	1.8452	1.7823	1.7761	1.7385	1.8073	1.7602	1.8322	1.8156	1.8615	1.8342	1.6944	1.5852	1.4809	1.4633	1.4149	1.3099	1.2729	1.1568	1.1383	1.1242	1.0457	0.99897	0.94176
Leontopithecus_rosalia	leaper	1.0442	1.2847	1.7917	2.4102	3.4864	4.4374	5.2284	5.5131	5.4989	4.9928	4.5552	4.1525	4.0819	3.9526	3.7115	3.4031	3.1597	2.9565	2.6061	2.2724	2.0461	1.902	1.774	1.6977	1.4648	1.3238	1.1078	0.93044	0.75769	0.68115	0.62649	0.59482	0.49228	0.48022	0.43024	0.40519	0.37746	0.34541	0.33799	0.31368	0.30181	0.28896	0.25829	0.25175	0.25046	0.2473	0.21574	0.21185
Mico_melanurus	leaper	2.62	4.4501	9.0439	8.6844	7.7429	7.0375	5.7633	4.4379	3.5881	3.1212	2.8789	2.6441	2.5343	2.4033	2.3249	2.1243	1.9583	1.7019	1.5746	1.4588	1.3333	1.1838	1.0895	1.0296	0.91945	0.75982	0.69136	0.60923	0.56977	0.5095	0.46469	0.42834	0.40851	0.39572	0.3518	0.34705	0.31899	0.31966	0.29422	0.29144	0.26719	0.25789	0.24961	0.23184	0.22485	0.21075	0.21689	0.20771
Pithecia_monachus	quadruped	1.376	1.7856	1.5517	1.6952	1.9017	2.764	3.9039	4.756	5.2749	4.9838	4.98	4.5513	4.182	3.8987	3.7363	3.3752	3.2283	2.8359	2.5891	2.2484	2.0752	1.8247	1.7234	1.5376	1.4824	1.3698	1.3241	1.1703	1.0196	0.84782	0.78284	0.70082	0.62201	0.59326	0.54128	0.48527	0.46185	0.43986	0.40679	0.38188	0.37024	0.36092	0.33096	0.30111	0.28291	0.28178	0.29542	0.23611
Pithecia_pithecia	quadruped	1.0328	1.1684	0.76873	0.86748	1.1794	1.5113	1.8896	2.3295	2.9775	3.5511	4.0368	4.3963	4.3569	4.2179	3.7005	3.3742	3.1228	2.9108	2.6937	2.4888	2.3836	2.3185	2.1413	1.9805	1.7728	1.6018	1.5002	1.3716	1.3334	1.2244	1.1547	1.0645	1.0195	0.97216	0.9451	0.91083	0.84388	0.76835	0.70078	0.65491	0.6207	0.58783	0.55872	0.53194	0.49262	0.48053	0.44456	0.42273
Saguinus_fuscicollis	leaper	1.4387	1.1519	1.297	1.7318	2.4728	3.4667	5.0061	6.3293	6.1726	5.2928	4.7032	4.2806	3.9287	3.518	3.1452	2.7721	2.5151	2.2859	2.0277	1.9263	1.8121	1.7173	1.5904	1.5337	1.4229	1.2597	1.1699	1.0899	1.0542	0.94468	0.91984	0.92891	0.89214	0.80296	0.69213	0.65666	0.58558	0.55051	0.54512	0.50291	0.47826	0.44979	0.43596	0.41695	0.39504	0.35185	0.35789	0.33893
Saguinus_leucopus	leaper	1.5337	1.1261	1.2085	1.6162	2.0461	2.5635	3.6368	4.0182	4.0277	3.8185	3.8093	3.986	3.5261	3.3628	3.2563	3.0047	2.8987	2.7715	2.5592	2.4915	2.4068	2.3625	2.2578	2.1246	2.0111	1.8792	1.736	1.5067	1.4108	1.2654	1.1699	1.0505	0.98099	0.89704	0.83345	0.7551	0.74468	0.65186	0.6194	0.5949	0.501	0.48174	0.43242	0.40079	0.3774	0.36126	0.33124	0.32609
Saguinus_midas	leaper	7.5072	13.323	10.09	6.3475	5.1671	4.3478	3.5964	3.1773	2.9595	2.8438	2.7276	2.6278	2.6194	2.6419	2.5322	2.1737	1.8422	1.6773	1.4537	1.1527	1.0292	0.8716	0.81856	0.72176	0.62156	0.62833	0.58705	0.52679	0.46071	0.46098	0.41539	0.38213	0.3708	0.34906	0.3484	0.3078	0.29708	0.27714	0.28827	0.2581	0.25594	0.23796	0.22724	0.22117	0.20357	0.19346	0.20147	0.18636
Saguinus_mystax	leaper	0.97684	0.96275	0.84104	0.89778	1.0794	1.496	1.7211	1.9344	2.1714	2.3693	2.487	2.6376	2.7911	3.2524	3.1548	3.1221	3.0286	2.8162	2.6195	2.4938	2.414	2.3184	2.3163	2.3294	2.2781	2.271	2.2149	2.083	2.0162	2.0147	1.8348	1.7164	1.5627	1.4577	1.3461	1.2922	1.2016	1.1762	1.079	1.08	1.0187	0.89968	0.8255	0.78626	0.68282	0.67013	0.61785	0.55923
Saguinus_oedipus	leaper	2.179	2.6359	4.121	5.6418	6.3732	6.0767	6.2456	6.3971	5.8609	5.359	4.8345	4.3927	3.9847	3.469	2.9271	2.4355	2.1584	1.9168	1.7582	1.5599	1.4498	1.2166	0.99371	0.85109	0.76871	0.70265	0.64936	0.56046	0.54439	0.51444	0.44703	0.44046	0.37755	0.36845	0.35131	0.34263	0.32969	0.29822	0.30032	0.28846	0.2671	0.24568	0.25313	0.24081	0.23626	0.20941	0.20108	0.2046
Saimiri_boliviensis	quadruped	1.405	1.6413	1.6258	1.9363	2.1757	2.0284	2.0989	2.1679	2.3706	2.5229	2.6961	2.672	2.6982	2.5753	2.6311	2.6651	2.6217	2.6074	2.5	2.4757	2.5282	2.5073	2.4059	2.2827	2.1582	2.0501	1.9854	1.8283	1.8064	1.6739	1.576	1.4985	1.4715	1.3727	1.3613	1.2249	1.1225	1.0048	0.95052	0.86521	0.80497	0.77091	0.69554	0.65225	0.6098	0.55508	0.52962	0.50491
Saimiri_sciureus	quadruped	2.1049	1.5309	1.6005	2.3366	3.841	4.9611	6.1759	5.8308	5.4522	5.2004	4.8767	4.388	3.972	3.6176	3.3346	3.0875	2.7811	2.497	2.2704	2.0711	1.8378	1.5857	1.434	1.2863	1.1619	1.0585	0.96996	0.88562	0.78139	0.70058	0.64798	0.59834	0.56887	0.50518	0.48573	0.45178	0.41625	0.39455	0.39679	0.36127	0.33163	0.32699	0.29844	0.31534	0.2862	0.286	0.2668	0.27488
Aotus_dindensis	fossil	1.0147	0.9775	1.384	1.9474	2.6197	3.0073	3.1017	3.1951	3.6369	4.4187	4.8935	4.5751	4.0814	3.6889	3.2882	2.8458	2.6406	2.5074	2.3784	2.1749	1.9601	1.8374	1.6685	1.5246	1.4334	1.3247	1.2117	1.118	1.0631	1.0034	0.93934	0.85957	0.85878	0.7895	0.76557	0.72768	0.68378	0.69631	0.66021	0.67253	0.6267	0.62839	0.60447	0.61059	0.5955	0.5777	0.57589	0.56906
Carlocebus_carmenensis	fossil	0.84873	0.9839	0.9371	1.0849	1.369	1.8709	2.217	2.583	2.8954	3.615	3.85	4.0172	4.1558	4.0509	3.8535	3.6669	3.2363	2.9231	2.6587	2.4481	2.2603	2.1423	2.0496	1.8843	1.7783	1.6412	1.5261	1.4334	1.3345	1.2475	1.17	1.0896	1.0256	0.93806	0.91334	0.88912	0.8197	0.83877	0.78739	0.79209	0.7765	0.75501	0.66442	0.61033	0.56931	0.5478	0.5112	0.48516
Cebupithecia_sarmientoi	fossil	0.41979	1.0014	1.0286	1.2965	1.6076	2.0442	2.3318	2.5434	2.6394	2.4942	2.5097	2.6876	2.8619	2.9432	2.9307	2.8424	2.6578	2.5916	2.5844	2.5845	2.5157	2.4706	2.4113	2.3187	2.2583	2.2172	2.2028	2.0974	1.9367	1.7994	1.6948	1.6111	1.4997	1.3683	1.2755	1.2048	1.1235	1.0591	0.97329	0.89862	0.81978	0.73782	0.69783	0.63897	0.60005	0.53806	0.52087	0.47087
Dolichocebus_gaimanensis	fossil	1.6283	1.8321	2.191	2.7025	3.2294	3.4727	4.2003	4.4035	4.7675	4.9468	5.096	4.535	3.968	3.6043	3.3221	3.065	2.865	2.6713	2.4926	2.2317	2.0068	1.775	1.5717	1.4349	1.3303	1.2538	1.0679	0.97876	0.88623	0.81276	0.7269	0.68767	0.65957	0.59233	0.57593	0.52434	0.52159	0.49194	0.48056	0.46959	0.437	0.41736	0.41159	0.41441	0.39864	0.3722	0.32538	0.32795
Madre_de_Dios	fossil	1.3862	1.6135	1.9485	2.9452	3.3202	3.5054	3.6819	4.2359	4.2657	3.8781	3.6799	3.6096	3.6347	3.5464	3.3478	3.2811	3.2227	2.9871	2.8149	2.5563	2.5012	2.2382	1.9453	1.7152	1.5848	1.4061	1.3001	1.1895	1.0812	1.0306	0.97936	0.90985	0.86241	0.77277	0.74166	0.68803	0.63913	0.62418	0.56282	0.52013	0.46582	0.44452	0.39858	0.38181	0.3658	0.34472	0.33082	0.30362
Neosaimiri_fieldsi	fossil	0.94567	2.017	2.6959	4.2988	6.0339	6.1751	5.8446	5.4324	4.9485	4.3314	3.8375	3.5902	3.3499	2.966	2.6906	2.3371	2.2254	1.9676	1.7486	1.5827	1.5039	1.4086	1.3206	1.2663	1.1973	1.1411	1.0677	1.0183	0.93662	0.8831	0.8431	0.80573	0.79631	0.72063	0.71877	0.65231	0.5269	0.48272	0.46423	0.44671	0.37936	0.36416	0.35154	0.32191	0.31253	0.31117	0.30156	0.28549
Paralouatta_marianae	fossil	1.451	0.96049	0.77082	0.93882	1.2088	1.634	2.0082	2.3557	2.4911	2.5558	2.3332	2.2739	2.3117	2.2961	2.4821	2.5444	2.4883	2.4859	2.574	2.5037	2.3367	2.3027	2.2358	2.207	2.1175	1.9695	1.8359	1.6833	1.5776	1.5224	1.4433	1.35	1.277	1.316	1.205	1.1767	1.1238	1.0642	1.0388	1.0162	0.96156	0.94642	0.92847	0.91059	0.90814	0.85326	0.77489	0.73287
Proteropithecia_neuquenensis	fossil	0.73492	0.8407	0.91885	1.4006	1.8549	2.2262	2.4567	2.7555	2.8464	2.9396	2.9286	2.9256	3.0195	2.9374	2.961	2.9377	2.8342	2.7993	2.8002	2.874	2.8885	2.7158	2.6676	2.4885	2.3446	2.2239	2.054	1.8771	1.7533	1.6132	1.5383	1.4241	1.3737	1.2813	1.123	1.0266	0.93654	0.87073	0.77886	0.71209	0.63925	0.58919	0.57548	0.53883	0.5157	0.46202	0.42664	0.40671
Río_Cisnes	fossil	0.89143	1.0505	1.0491	1.234	1.5942	2.3085	2.3327	2.6539	2.9466	3.0004	2.9378	2.8344	2.7952	2.8246	2.748	2.6313	2.5464	2.4691	2.4527	2.4651	2.4001	2.3356	2.3379	2.1861	2.0894	2.0193	1.9291	1.8583	1.7419	1.6239	1.5331	1.4263	1.3464	1.3005	1.2233	1.1514	1.1364	1.0793	1.0391	0.92892	0.90818	0.829	0.82964	0.77838	0.72491	0.67955	0.66359	0.63824
Soriacebus_ameghinorum	fossil	2.1278	1.6686	2.0318	2.5773	2.9263	3.2814	3.5659	3.8845	4.0172	4.151	4.1747	4.0583	3.7053	3.519	3.0956	2.8412	2.6794	2.5229	2.3379	2.3588	2.1641	1.943	1.7406	1.6179	1.5001	1.3885	1.2695	1.1935	1.1224	1.0233	1.0269	0.95987	0.92454	0.93576	0.95147	0.79718	0.72851	0.66121	0.62033	0.59327	0.54779	0.49468	0.46248	0.42242	0.39836	0.37108	0.35471	0.33607
[truncated: 27 more columns]

## Sheet: interval N = 100
Specimen	Locomotion	INT1	INT2	INT3	INT4	INT5	INT6	INT7	INT8	INT9	INT10	INT11	INT12	INT13	INT14	INT15	INT16	INT17	INT18	INT19	INT20	INT21	INT22	INT23	INT24	INT25	INT26	INT27	INT28	INT29	INT30	INT31	INT32	INT33	INT34	INT35	INT36	INT37	INT38	INT39	INT40	INT41	INT42	INT43	INT44	INT45	INT46	INT47	INT48
Alouatta_caraya	clamber	1.6898	1.3799	1.1505	1.2272	1.281	1.3294	1.4725	1.6476	1.7748	2.0357	2.4649	2.7253	2.6552	2.6348	2.576	2.503	2.3346	2.3471	2.3097	2.3058	2.2075	2.0603	1.9498	1.829	1.73	1.6509	1.6126	1.473	1.4701	1.4134	1.388	1.2856	1.251	1.1917	1.1498	1.0059	0.96781	0.90293	0.89617	0.86189	0.85013	0.81045	0.83111	0.79572	0.77833	0.72191	0.71324	0.64484
Alouatta_seniculus	clamber	0.51824	0.93437	0.77926	0.80047	0.77422	0.80315	0.82206	0.83578	0.86305	0.80132	0.7693	0.71937	0.71623	0.70134	0.69886	0.70634	0.72612	0.7506	0.75724	0.79341	0.8388	0.86673	0.94966	0.96794	1.0045	1.0595	1.1175	1.1975	1.3097	1.4556	1.3561	1.3087	1.2273	1.1768	1.1504	1.1183	1.0778	1.1111	1.0464	1.007	1.0621	1.0267	1.0232	1.0519	1.0469	1.0821	1.0294	1.0234
Aotus_azarae	quadruped	0.53352	1.2243	1.049	1.4045	1.6711	2.0211	3.0577	3.1853	3.1283	3.1918	3.0424	2.9421	3.0743	3.1104	2.9757	2.6933	2.6413	2.5817	2.4893	2.4604	2.4087	2.3268	2.4051	2.3214	2.1643	1.9994	1.8667	1.746	1.6282	1.5425	1.4135	1.294	1.1998	1.1029	1.0943	1.0017	0.9402	0.90675	0.86422	0.84477	0.82086	0.74693	0.69016	0.65118	0.61741	0.56427	0.49267	0.4702
Aotus_infulatus	quadruped	0.63794	0.86718	0.67258	0.72322	0.85549	0.98511	1.11	1.2845	1.6298	1.9307	2.1446	2.1415	2.3	2.4254	2.3489	2.2407	2.0802	1.9782	1.8912	1.8736	1.8187	1.8426	1.8594	1.7759	1.7344	1.6857	1.6034	1.6189	1.6198	1.5447	1.504	1.483	1.5257	1.4896	1.4627	1.448	1.3758	1.2966	1.2334	1.2173	1.1712	1.1055	1.0815	1.0038	0.99901	0.91188	0.91046	0.87799
Aotus_nancymaae	quadruped	1.0696	3.0474	6.3225	9.6143	9.206	7.7287	5.9183	4.7408	3.8617	3.1644	2.741	2.4718	2.3505	2.1936	2.0748	1.9021	1.812	1.7145	1.6336	1.5805	1.4664	1.3611	1.189	1.0118	0.86969	0.78227	0.69561	0.64884	0.61201	0.57266	0.5029	0.52916	0.47027	0.44615	0.41408	0.402	0.3942	0.36438	0.33305	0.35828	0.31673	0.312	0.30299	0.30364	0.27702	0.27452	0.26345	0.2708
Aotus_trivirgatus	quadruped	0.7351	1.1335	0.87765	0.8137	0.82622	0.96762	1.2361	1.1713	1.109	1.111	1.0996	1.1237	1.3078	1.4198	1.5151	1.5377	1.6296	1.6014	1.6149	1.6891	1.6867	1.7574	1.7265	1.6173	1.6314	1.6243	1.5899	1.6019	1.5509	1.5291	1.4831	1.4752	1.5088	1.5141	1.5216	1.4702	1.4021	1.3042	1.2332	1.1943	1.145	1.069	1.0485	1.0143	1.0047	0.95646	0.95146	0.90076
Ateles_belzebuth	clamber	1.548	1.1237	0.98049	0.94765	0.97734	1.3242	1.6173	1.7138	1.6939	1.6823	1.6553	1.6543	1.6011	1.6132	1.7818	1.77	1.8413	1.8905	1.9376	1.9858	2.0746	2.141	2.082	2.1603	2.1347	1.9835	1.9027	1.8021	1.7313	1.6614	1.6509	1.6891	1.5612	1.4473	1.4527	1.404	1.3714	1.3539	1.2719	1.1817	1.1152	1.0781	1.0039	0.98444	0.9312	0.90891	0.8544	0.82141
Ateles_fusciceps	clamber	0.65892	0.89229	0.89772	1.0461	1.1854	1.1494	1.0245	0.93708	0.97288	0.94823	0.94306	1.0221	1.1738	1.2353	1.2738	1.36	1.4329	1.4752	1.5658	1.7451	1.867	1.8845	1.9109	1.9371	1.9108	1.8732	1.878	1.8113	1.7415	1.7088	1.666	1.6353	1.5898	1.5312	1.5259	1.3706	1.3739	1.3436	1.2915	1.2767	1.1809	1.2021	1.1452	1.1468	1.1437	1.1659	1.1679	1.1403
Ateles_geoffroyi	clamber	0.24618	0.21798	0.2756	0.32539	0.44337	0.53147	0.60783	0.69366	0.81934	0.9131	1.0036	1.0904	1.1955	1.2332	1.2934	1.3395	1.4183	1.429	1.4342	1.4717	1.4232	1.3884	1.3226	1.3151	1.3394	1.3677	1.3347	1.2966	1.3272	1.3514	1.3305	1.3679	1.3478	1.4192	1.4636	1.4472	1.4628	1.4501	1.4891	1.5137	1.4553	1.4278	1.391	1.33	1.2698	1.2127	1.1585	1.1296
Ateles_marginatus	clamber	0.72207	1.0737	0.91225	0.83758	0.88564	1.0054	1.2314	1.2341	1.1525	1.1299	1.1484	1.1677	1.2149	1.3769	1.4302	1.4557	1.4931	1.5287	1.5532	1.5648	1.6627	1.7045	1.7139	1.7407	1.7739	1.7979	1.742	1.7062	1.6903	1.6501	1.6128	1.5087	1.5291	1.5183	1.4436	1.4684	1.3512	1.3018	1.266	1.2301	1.1324	1.0749	1.0065	0.98941	0.94322	0.87977	0.85825	0.82622
Cacajao_calvus	quadruped	1.356	1.3241	1.1674	1.2078	1.3961	1.8957	2.2817	2.6749	2.9456	2.9008	2.9557	3.0366	3.2138	3.1984	3.0913	2.8547	2.6622	2.5328	2.3239	2.123	1.9794	1.92	1.8111	1.709	1.6136	1.4635	1.4335	1.3565	1.2957	1.3019	1.2388	1.1954	1.088	1.0873	1.0639	0.97474	0.98425	1.0103	0.94505	0.92065	0.84327	0.80492	0.74498	0.75391	0.69948	0.67317	0.68451	0.63915
Callicebus_cupreus	quadruped	1.5915	1.3711	1.5809	1.466	1.5342	1.6062	1.6471	1.7182	1.7873	2.1064	2.3865	2.2322	2.268	2.1769	2.1339	2.1156	2.1273	2.1646	2.1097	2.1147	2.1086	2.0582	1.9335	1.9224	1.8283	1.816	1.82	1.83	1.7631	1.6481	1.6311	1.5365	1.493	1.4605	1.4487	1.3839	1.2992	1.26	1.1844	1.1355	1.0436	1.0206	0.91874	0.8775	0.82328	0.86845	0.75078	0.7694
Callicebus_donacophilus	quadruped	1.4581	2.7932	5.6929	8.2148	7.9023	6.7066	5.8503	5.0017	4.353	3.9148	3.4677	2.985	2.7205	2.5317	2.3201	2.1425	2.0481	1.9703	1.7611	1.596	1.3805	1.1425	1.0189	0.93392	0.83891	0.76154	0.7012	0.64789	0.60634	0.57241	0.51156	0.47953	0.46581	0.45445	0.42477	0.40619	0.38124	0.36306	0.35986	0.342	0.32592	0.30413	0.3192	0.31329	0.29824	0.26852	0.27003	0.26448
Callicebus_moloch	quadruped	1.5344	1.1129	1.4872	2.4391	4.072	5.7826	5.9326	5.1561	4.7994	4.6191	4.2944	3.8894	3.6409	3.3183	2.9514	2.717	2.4986	2.3978	2.2838	2.1306	1.9395	1.6754	1.5232	1.3936	1.2997	1.1768	1.1072	1.0721	1.0554	1.0161	0.90465	0.81845	0.79577	0.71805	0.6655	0.65167	0.58859	0.52968	0.50994	0.48719	0.44266	0.40204	0.40468	0.38613	0.35921	0.3421	0.32806	0.31199
Callicebus_personatus	quadruped	0.41347	1.5899	1.6033	1.9364	2.8379	3.8575	4.2904	5.1247	5.4438	5.132	4.5901	4.2846	4.1839	3.9078	3.6889	3.216	2.8503	2.5748	2.392	2.1551	1.9783	1.846	1.7446	1.6009	1.4059	1.2459	1.0687	0.9773	0.8858	0.77814	0.70513	0.66443	0.59577	0.5762	0.55029	0.50132	0.48205	0.44171	0.43835	0.39469	0.38792	0.37226	0.35032	0.32394	0.33564	0.31741	0.30215	0.26981
Callicebus_torquatus	quadruped	1.6314	1.1739	1.174	1.7095	2.2134	2.6222	3.0884	3.5523	3.687	3.9112	4.1497	4.1087	4.0571	3.8889	3.5996	3.4521	3.3018	3.1509	2.9401	2.7374	2.6923	2.5927	2.4069	2.1098	1.8295	1.6546	1.5147	1.3849	1.2788	1.1774	1.1113	0.98192	0.89924	0.80727	0.73321	0.67625	0.59124	0.54069	0.47872	0.46459	0.44176	0.39371	0.38311	0.3603	0.32395	0.33113	0.29707	0.28247
Callimico_goeldii	leaper	1.7622	1.7076	3.5978	7.4611	8.5624	7.4736	6.0185	4.7181	4.0911	3.6026	3.0634	2.718	2.4028	2.2796	2.0856	1.976	1.9289	1.8001	1.7598	1.5833	1.494	1.4951	1.4204	1.3738	1.1858	1.0567	0.95566	0.87211	0.80662	0.69482	0.71656	0.6443	0.62453	0.60479	0.56198	0.53305	0.52646	0.48303	0.48267	0.45337	0.44565	0.41937	0.36218	0.37633	0.32276	0.30968	0.29491	0.27129
Mico_argentatus	leaper	1.7622	1.7076	3.5978	7.4611	8.5624	7.4736	6.0185	4.7181	4.0911	3.6026	3.0634	2.718	2.4028	2.2796	2.0856	1.976	1.9289	1.8001	1.7598	1.5833	1.494	1.4951	1.4204	1.3738	1.1858	1.0567	0.95566	0.87211	0.80662	0.69482	0.71656	0.6443	0.62453	0.60479	0.56198	0.53305	0.52646	0.48303	0.48267	0.45337	0.44565	0.41937	0.36218	0.37633	0.32276	0.30968	0.29491	0.27129
Callithrix_geoffroyi	leaper	1.7334	1.3063	1.226	1.7623	2.4298	2.9707	3.4435	3.8193	4.114	4.3342	4.7427	4.527	4.2662	4.0192	3.7648	3.582	3.4858	3.3604	3.1954	2.9493	2.5766	2.3337	2.064	1.8602	1.7433	1.4342	1.2429	1.1511	1.0512	0.90639	0.79679	0.70889	0.6459	0.58486	0.54484	0.50378	0.4521	0.4482	0.40338	0.37149	0.35826	0.347	0.31187	0.27884	0.28738	0.24738	0.26283	0.2337
Callithrix_jacchus	leaper	1.4385	1.0225	0.99507	1.3659	1.8784	2.5187	3.2031	3.5956	3.9046	4.2984	4.4275	4.0094	3.7608	3.5594	3.4272	3.2599	3.0683	2.9687	2.9367	2.7848	2.6641	2.4834	2.3016	2.0114	1.7947	1.6619	1.4351	1.3643	1.2279	1.1595	1.0902	0.96156	0.90432	0.83415	0.79215	0.73807	0.71316	0.65794	0.63539	0.58331	0.52558	0.51199	0.42982	0.40532	0.37596	0.36244	0.31754	0.30612
Callithrix_penicillata	leaper	2.0373	1.3827	1.865	3.6484	6.1134	6.5742	6.0463	5.4715	4.4155	3.6658	3.1293	2.6454	2.3843	2.2445	2.0639	1.916	1.767	1.646	1.5468	1.5131	1.4088	1.3957	1.433	1.3857	1.3633	1.4037	1.2794	1.2251	1.1716	1.0962	1.0706	0.99684	0.96219	0.89351	0.85832	0.84519	0.78742	0.7883	0.76189	0.74467	0.72183	0.70329	0.61135	0.56632	0.54685	0.50691	0.51949	0.46431
Mico_humeralifer	leaper	1.298	1.4326	1.6362	2.2108	2.8195	3.4249	4.0643	4.4555	5.0618	4.8765	4.2487	3.7385	3.3455	3.0542	2.9164	2.7607	2.571	2.5024	2.298	2.1905	2.0512	1.9751	1.861	1.6933	1.6107	1.5245	1.4041	1.3535	1.2625	1.1081	1.0359	0.9777	0.9427	0.87992	0.81753	0.7799	0.74704	0.69708	0.65189	0.6221	0.59306	0.55637	0.5076	0.47427	0.42946	0.40639	0.37091	0.35019
Cebuella_pygmaea	leaper	1.3865	1.5234	1.6385	2.0348	2.6882	3.5381	4.2866	4.8438	5.0815	5.1514	4.696	3.9811	3.5467	3.389	3.1006	2.8484	2.7887	2.6556	2.5034	2.2921	2.1721	1.9624	1.8949	1.7482	1.6948	1.544	1.3321	1.2163	1.1122	1.0132	0.92425	0.9006	0.80372	0.76299	0.6942	0.6568	0.6323	0.56878	0.50999	0.49667	0.45414	0.42467	0.37991	0.36596	0.3627	0.3464	0.32365	0.30685
Cebus_albifrons	quadruped	0.36497	1.3909	1.9176	2.1876	2.8264	4.1523	4.9779	5.344	5.5256	5.0048	4.6271	3.9091	3.2455	2.792	2.3662	2.0383	1.8212	1.6742	1.5951	1.4799	1.3932	1.3464	1.2974	1.2475	1.2554	1.194	1.1434	1.0764	1.0319	0.96884	0.94337	0.90674	0.85635	0.83621	0.81435	0.77035	0.7484	0.69603	0.63248	0.58139	0.55838	0.54632	0.538	0.48915	0.50287	0.45957	0.43383	0.42686
Cebus_apella	quadruped	0.51517	1.131	0.93593	1.0933	1.5684	2.0541	2.4275	2.5716	2.5594	2.5996	2.8111	2.7854	2.8057	2.697	2.6602	2.6762	2.4713	2.2881	2.1609	2.0417	1.9528	1.8548	1.8351	1.7717	1.7266	1.749	1.6842	1.6916	1.623	1.5185	1.4705	1.419	1.3089	1.2774	1.2248	1.1559	1.0794	1.0172	0.9578	0.91931	0.85709	0.86308	0.78841	0.77271	0.72499	0.70043	0.67195	0.65524
Cebus_nigritus	quadruped	1.3502	1.1878	0.9253	0.9709	1.218	1.5386	2.1725	2.6486	2.5401	2.5007	2.3838	2.1889	2.1314	2.0797	2.1652	2.2409	2.448	2.5187	2.3938	2.2242	2.2274	2.1828	2.161	2.1275	2.03	1.9314	1.8888	1.8418	1.7662	1.6774	1.5926	1.5321	1.3943	1.3081	1.2366	1.1814	1.0917	1.0636	0.9668	0.924	0.84172	0.81267	0.77693	0.72701	0.71697	0.66348	0.64221	0.63895
Cebus_olivaceus	quadruped	0.91897	0.84077	1.4603	2.1055	2.4567	3.4679	3.7096	3.7468	4.0034	3.9083	3.81	3.6598	3.3024	3.1361	2.9293	2.8053	2.5589	2.3763	2.2306	2.1061	1.9556	1.8103	1.7077	1.6222	1.558	1.4667	1.3474	1.2528	1.1462	1.0434	0.9881	0.90868	0.88232	0.82559	0.8166	0.75887	0.7309	0.71126	0.70117	0.67889	0.63838	0.61741	0.59757	0.58887	0.56998	0.55936	0.51633	0.51521
Chiropotes_satanas	quadruped	1.1396	1.3261	1.481	1.4499	1.5478	1.7867	2.1134	2.2795	2.4108	2.6307	2.8724	3.079	3.5685	3.1166	2.9098	2.6813	2.4232	2.159	2	1.8584	1.731	1.6378	1.5453	1.4336	1.3945	1.3081	1.2682	1.2579	1.2264	1.191	1.2002	1.1818	1.1572	1.1059	1.1073	1.0408	1.0108	0.97868	0.95441	0.91729	0.86142	0.8512	0.79944	0.77111	0.71118	0.69378	0.68418	0.64428
Lagothrix_lagotricha	clamber	0.8989	1.1571	1.1194	1.0025	1.0475	1.0193	0.9823	0.98683	0.92443	0.90309	0.93728	0.95455	0.96234	0.97908	1.0271	1.0857	1.2813	1.3353	1.3155	1.3779	1.4401	1.4638	1.4585	1.4873	1.5104	1.436	1.4741	1.5979	1.6041	1.5005	1.4693	1.4747	1.3962	1.3701	1.3373	1.3565	1.3206	1.3026	1.3099	1.3593	1.3329	1.3288	1.3582	1.3738	1.3778	1.4018	1.3348	1.2694
Leontopithecus_rosalia	leaper	0.72911	0.90963	1.059	1.4017	1.7201	2.2264	2.9169	3.3924	3.8217	4.0684	4.2166	4.0863	3.7861	3.543	3.2663	3.0842	3.0686	3.0262	2.8805	2.7627	2.5662	2.4413	2.3257	2.1916	1.9918	1.7865	1.6739	1.5001	1.4459	1.3617	1.2936	1.2742	1.1454	1.0221	0.96255	0.81641	0.71728	0.63049	0.5428	0.50233	0.49254	0.44427	0.42926	0.36279	0.36638	0.3381	0.30721	0.30986
Mico_melanurus	leaper	2.0243	2.1118	4.9585	6.9331	6.6034	6.018	5.6161	5.1885	4.461	3.6817	3.0441	2.6301	2.3688	2.224	2.092	1.9623	1.899	1.849	1.7783	1.7154	1.6116	1.5379	1.3811	1.268	1.1934	1.1208	1.0708	0.99127	0.90404	0.8469	0.79534	0.77085	0.70957	0.61356	0.54332	0.5215	0.4742	0.43757	0.40984	0.37725	0.35815	0.32481	0.32342	0.30018	0.30034	0.28059	0.26226	0.25703
Pithecia_monachus	quadruped	0.7652	1.5613	1.2001	1.1691	1.2312	1.3627	1.5639	2.1548	2.8165	3.2967	3.7386	3.9966	3.7045	3.7933	3.6127	3.3751	3.1904	2.9737	2.8605	2.7939	2.5597	2.4661	2.326	2.1029	1.9562	1.8235	1.6422	1.5072	1.4107	1.3079	1.2402	1.1713	1.0814	1.0946	0.98848	1.0103	0.90319	0.8297	0.70588	0.62735	0.59208	0.57374	0.49093	0.45888	0.46031	0.40187	0.40606	0.36057
Pithecia_pithecia	quadruped	0.63199	1.134	0.63351	0.56168	0.62216	0.79209	0.95313	1.1664	1.3639	1.5931	1.8949	2.2741	2.6145	2.8196	3.1488	3.3278	3.2436	3.2612	3.0308	2.7441	2.5315	2.3984	2.3276	2.1489	2.0517	1.9163	1.8287	1.7768	1.7672	1.6425	1.5666	1.4707	1.3585	1.2437	1.1652	1.1306	1.0393	1.0212	0.96526	0.91874	0.86856	0.83965	0.7796	0.76425	0.7361	0.70467	0.70637	0.68019
Saguinus_fuscicollis	leaper	1.1058	0.91752	0.85304	0.99463	1.2455	1.6129	2.0718	2.6701	3.5953	4.5277	4.6935	4.5983	4.0821	3.652	3.3944	3.1721	2.9813	2.7542	2.537	2.3224	2.1304	1.9537	1.8074	1.6998	1.5588	1.4579	1.4236	1.3307	1.2935	1.2127	1.2013	1.1427	1.0821	0.98564	0.92345	0.87293	0.82513	0.80707	0.75327	0.72153	0.68935	0.68487	0.68613	0.66317	0.65255	0.54399	0.49488	0.50726
Saguinus_leucopus	leaper	1.1819	0.92844	0.80562	0.94062	1.1388	1.4256	1.6539	1.9599	2.6677	2.9116	3.0369	3.0081	2.8639	2.8134	2.916	2.9875	2.6621	2.56	2.4797	2.4311	2.2695	2.2231	2.1184	2.0584	1.9503	1.868	1.8331	1.814	1.7578	1.7362	1.6514	1.5799	1.5161	1.4678	1.3552	1.3164	1.1599	1.0858	1.0232	0.94248	0.8885	0.81536	0.79017	0.73149	0.66016	0.65388	0.62172	0.5579
Saguinus_midas	leaper	4.3036	10.169	9.313	7.061	4.9369	4.0655	3.7099	3.1451	2.7348	2.4622	2.3477	2.1786	2.1178	2.1201	1.9851	1.9402	1.9954	1.9515	1.9516	1.8968	1.6683	1.4987	1.3161	1.2413	1.1136	0.97013	0.82597	0.75074	0.67514	0.64547	0.57556	0.52438	0.49067	0.45712	0.44268	0.44414	0.42011	0.37162	0.32572	0.34338	0.32251	0.29392	0.28348	0.28111	0.25475	0.26191	0.25213	0.23413
Saguinus_mystax	leaper	0.65634	0.80475	0.69975	0.61133	0.66386	0.73251	0.90311	1.1476	1.2875	1.3576	1.5022	1.6492	1.7341	1.8607	1.8854	1.96	2.0518	2.2686	2.4736	2.3758	2.3309	2.3282	2.1868	2.0991	1.9767	1.8924	1.8509	1.8002	1.7334	1.7486	1.7287	1.7555	1.6649	1.7674	1.668	1.6446	1.5578	1.5388	1.5036	1.5183	1.4095	1.3191	1.2332	1.1693	1.1032	1.0615	0.97629	0.97015
Saguinus_oedipus	leaper	1.6515	1.6266	2.4034	3.2063	4.1043	4.738	4.6809	4.4998	4.5706	4.8859	4.6468	4.3519	4.0366	3.7962	3.5031	3.2496	3.0258	2.7997	2.4281	2.1548	1.8839	1.6771	1.555	1.4233	1.3339	1.222	1.156	1.0757	0.94109	0.81461	0.69621	0.6405	0.58735	0.53449	0.51159	0.48626	0.42265	0.41549	0.39826	0.38976	0.35648	0.32786	0.30881	0.28459	0.27663	0.26963	0.25904	0.25532
Saimiri_boliviensis	quadruped	0.98425	1.2542	1.2021	1.2133	1.3926	1.6503	1.5505	1.5235	1.565	1.5994	1.6546	1.7877	1.8674	1.9795	2.0088	2.0021	2.0244	1.9617	1.9072	1.9769	1.9981	1.9796	1.9564	1.9415	1.8738	1.8673	1.8408	1.9055	1.8836	1.8356	1.7704	1.6876	1.6539	1.5529	1.5262	1.4933	1.3746	1.3616	1.3168	1.2465	1.1978	1.1444	1.1216	1.0836	1.0545	1.032	0.993	0.90581
Saimiri_sciureus	quadruped	1.6014	1.3031	1.0959	1.2168	1.6055	2.3902	3.2782	3.7692	4.5435	4.6219	4.1715	4.0787	3.9133	3.7912	3.4721	3.2738	3.0299	2.795	2.6164	2.4968	2.3376	2.2088	1.9826	1.8492	1.7211	1.622	1.4931	1.3652	1.2223	1.1101	1.0468	0.95291	0.88478	0.81821	0.77616	0.72409	0.68113	0.61311	0.56444	0.52962	0.49172	0.45969	0.44101	0.42407	0.38806	0.36162	0.36993	0.33613
Aotus_dindensis	fossil	0.72251	0.77183	0.76713	1.0984	1.395	1.7698	2.0671	2.2977	2.3315	2.3112	2.4897	2.7495	3.2135	3.5775	3.6456	3.3913	3.1166	2.8921	2.6397	2.4306	2.15	2.0352	1.9274	1.8708	1.828	1.6947	1.5543	1.4694	1.4131	1.2599	1.2487	1.1178	1.0732	1.0349	0.973	0.90801	0.83274	0.83325	0.76711	0.74258	0.72829	0.67741	0.62832	0.63628	0.60903	0.56512	0.57476	0.54667
Carlocebus_carmenensis	fossil	0.57245	0.79165	0.6946	0.70193	0.78268	0.92812	1.147	1.4379	1.6143	1.8242	2.0155	2.183	2.7081	2.7436	2.955	3.0061	3.0935	3.082	3.0042	2.8647	2.7481	2.5958	2.3233	2.168	2.0347	1.8907	1.7749	1.6904	1.6244	1.5471	1.5149	1.3912	1.3445	1.2655	1.213	1.1362	1.0899	1.0332	0.97132	0.93397	0.89467	0.83813	0.79848	0.77271	0.7135	0.68894	0.66865	0.66501
Cebupithecia_sarmientoi	fossil	0.19865	0.76212	0.68843	0.78851	0.94245	1.1013	1.3234	1.5443	1.708	1.8663	1.9322	1.9702	1.8914	1.8541	1.9083	2.0224	2.0969	2.2037	2.2083	2.1882	2.1614	2.031	1.9409	1.9474	1.9467	1.9246	1.9074	1.8668	1.8673	1.8305	1.7824	1.7272	1.7048	1.6786	1.6254	1.6489	1.5792	1.5246	1.4141	1.3411	1.2798	1.2399	1.1806	1.1335	1.035	0.98799	0.93338	0.8906
Dolichocebus_gaimanensis	fossil	1.161	1.3523	1.4228	1.6894	1.9606	2.3102	2.4537	2.6291	3.0841	3.2322	3.3913	3.5925	3.6666	3.794	3.7568	3.332	3.0036	2.8114	2.6245	2.471	2.33	2.204	2.089	1.9705	1.8996	1.7515	1.6173	1.5037	1.3539	1.2485	1.1413	1.0536	1.0155	0.96229	0.90315	0.78969	0.75215	0.69661	0.63807	0.60751	0.55392	0.51492	0.51944	0.48909	0.45079	0.43963	0.42654	0.38302
Madre_de_Dios	fossil	0.95197	1.2226	1.2522	1.498	2.0842	2.4986	2.4823	2.6533	2.7057	3.0045	3.2542	3.1651	2.9567	2.7681	2.7288	2.6997	2.7228	2.712	2.5778	2.4944	2.4316	2.4811	2.3324	2.2339	2.1319	2.0018	1.885	1.8635	1.7181	1.5441	1.3897	1.281	1.2077	1.1129	1.021	0.96921	0.89939	0.84207	0.80259	0.77292	0.74741	0.70065	0.66545	0.64403	0.59044	0.55699	0.55628	0.51268
Neosaimiri_fieldsi	fossil	0.53207	1.4087	1.5637	2.132	2.999	4.2367	4.5079	4.6599	4.4367	4.2167	3.8454	3.7178	3.2552	3.0627	2.7852	2.662	2.5769	2.2715	2.1512	1.9964	1.7956	1.7122	1.5628	1.482	1.3247	1.2513	1.1531	1.1214	1.08	1.0144	0.9711	0.94112	0.91559	0.83739	0.84909	0.78769	0.79533	0.71295	0.68955	0.64815	0.65779	0.61294	0.60015	0.59496	0.55496	0.53	0.5202	0.48791
Paralouatta_marianae	fossil	1.1197	0.86375	0.59977	0.59014	0.67494	0.82776	0.99968	1.2462	1.4814	1.6724	1.7953	1.8644	1.9299	1.8012	1.7416	1.6834	1.7231	1.7191	1.7336	1.8795	1.8968	1.8585	1.891	1.837	1.9206	1.9239	1.8206	1.7474	1.7596	1.6541	1.6793	1.6425	1.6095	1.5096	1.4459	1.3743	1.268	1.2173	1.164	1.1389	1.0895	1.0396	1.0029	0.95278	0.98556	0.94837	0.88838	0.87318
Proteropithecia_neuquenensis	fossil	0.51966	0.64503	0.61126	0.70785	0.99345	1.26	1.5074	1.6848	1.7999	2.0089	2.0765	2.135	2.1851	2.2092	2.1639	2.2034	2.262	2.2102	2.1837	2.2263	2.1985	2.1823	2.0886	2.0811	2.0847	2.1214	2.171	2.1509	2.0592	1.9956	1.9633	1.8731	1.7771	1.6786	1.621	1.5567	1.4316	1.3653	1.2645	1.2039	1.1604	1.1051	1.0563	1.0187	0.9885	0.88588	0.82488	0.74903
Río_Cisnes	fossil	0.60517	0.81696	0.76805	0.7898	0.88514	1.0707	1.3542	1.7919	1.739	1.8036	2.1431	2.2035	2.2646	2.2013	2.16	2.1208	2.096	2.0994	2.1015	2.0525	1.9863	1.927	1.8705	1.8481	1.837	1.8361	1.8296	1.7776	1.7543	1.7529	1.7315	1.6302	1.5923	1.5269	1.4946	1.4198	1.4148	1.3486	1.257	1.2229	1.175	1.0927	1.0456	1.0092	0.97553	0.9491	0.88807	0.87073
Soriacebus_ameghinorum	fossil	1.6125	1.3966	1.239	1.5581	1.8903	2.0583	2.3204	2.467	2.6407	2.8168	2.9214	3.0337	3.0739	3.1274	3.1511	3.0015	2.7827	2.724	2.528	2.2852	2.1548	2.0508	1.9688	1.881	1.7537	1.7528	1.7366	1.6021	1.4886	1.3687	1.2834	1.1948	1.124	1.1046	1.0005	0.93607	0.92299	0.85714	0.81896	0.75805	0.77797	0.72723	0.70382	0.70629	0.69558	0.71242	0.68212	0.60383
[truncated: 52 more columns]
